# Supplementary material for: Vertical escape tactics and movement potential of orthoconic cephalopods
Source: PeerJ. 2021 Jul 16;9:e11797. doi: 10.7717/peerj.11797 (PMC8288114; doi:10.7717/peerj.11797)
Supplement: Supplemental Information 1 — Velocity, position, and angle data for each trial of motion tracking. [file peerj-09-11797-s001.xlsx]

## Sheet: _xltb_storage_
XL Toolbox Settings
	export_preset	<?xml version="1.0" encoding="utf-16"?>_x000D_ <Preset xmlns:xsd="http://www.w3.org/2001/XMLSchema" xmlns:xsi="http://www.w3.org/2001/XMLSchema-instance">_x000D_ <Name>Tiff, 1200 dpi, RGB, Transparent canvas</Name>_x000D_ <Dpi>1200</Dpi>_x000D_ <FileType>Tiff</FileType>_x000D_ <ColorSpace>Rgb</ColorSpace>_x000D_ <Transparency>TransparentCanvas</Transparency>_x000D_ <UseColorProfile>false</UseColo…
	export_path	C:\Users\16145\Documents\A. Baculite Motion Tracking\A. Figs\VNegative.tif

## Sheet: Velocity Data
Naut Cruising = Thrust Scenario 1. Thrust required to overcome drag at maximum velocity of the nautilus, scaled to the mass of the baculite model
Sepia MC = Thrust Scenario 2. Above thrust scaled from the mantle cavity ratio of nautilus to that of sepia
Peak = Thrust Scenario 3. Sustained peak nautilus thrust scaled to the mass of the baculite model with and without a hydrophobic silicone coating.
Negative = negative buoyancy similar to nautilus.
															Position and angle data (position in meters, time in seconds, angle in degrees)
Velocity Data (time in seconds, velocity in cm/s)															Naut Cruising									Sepia MC									Peak Naut									Negative Buoyancy
Naut Cruising			Sepia MC			Peak No Coating			Peak Coating			Negative			Tracking Points 1 (adoral) and 2 (adapical)						Time (s)	Max angle displaced from vertical		Tracking Points 1 (adoral) and 2 (adapical)							Max angle displaced from vertical		Tracking Points 1 (adoral) and 2 (adapical)							Max angle displaced from vertical		Tracking Points 1 (adoral) and 2 (adapical)							Max angle displaced from vertical
Time	Smooth V		Time	V		Time	Smooth V		Time	V		Time	V		x1	y1	z1	x2	y2	z2				x1	y1	z1	x2	y2	z2	Time (s)			x1	y1	z1	x2	y2	z2	Time (s)			x1	y1	z1	x2	y2	z2	Time (s)
0	0		0	0		0	0		0	0		0	0		0	0	0	-0.0556453	-0.0050123	0.605889	0.0166833	5.26849		0	0	0	0.00937065	-0.00268393	0.595062	0.0166833	0.938453		0	0	0	-0.009427	-0.0236352	0.563818	0.0166833	2.58408		0	0	0	-0.0319537	-0.027025	0.595074	0.0166833	4.0228
0.0166833	3.8258		0.0166833	2.60231		0.0166833	9.13648		0.0166833	8.25873		0.0166833	-3.91119		-0.000975203	0.000108372	-0.000652436	-0.0553742	-0.00573028	0.606634	0.0333666	5.14798		0.000251972	-9.12384e-05	0.000371772	0.0109443	-0.00235831	0.59458	0.0333666	1.0538		-0.000227	-0.000289261	0.00177749	-0.009699	-0.0235625	0.56593	0.0333666	2.55023		-0.00154657	-0.00631499	-0.00055397	-0.0289217	-0.0267034	0.593953	0.183517	3.286
0.0333666	4.46902		0.0333666	3.16523		0.0333666	13.2566		0.0333666	12.8047		0.183517	-5.26011		-0.000996253	7.03189e-05	-9.97385e-05	-0.0547683	-0.00619112	0.607702	0.05005	5.08976		0.000645523	2.82624e-05	0.000871151	0.0101261	-0.00237043	0.594796	0.05005	0.943327		-0.000504	-0.0003347	0.00434815	-0.009594	-0.0234823	0.568423	0.05005	2.52437		-0.0057307	-0.0139548	-0.00162059	-0.0229877	-0.0233533	0.593921	0.35035	1.88983
0.05005	5.16434		0.05005	3.72353		0.05005	17.9692		0.05005	17.8474		0.35035	-5.24989		-0.0011233	-2.3793e-05	-0.000403414	-0.0541207	-0.00692699	0.608288	0.0667333	5.01789		0.00107475	0.000146678	0.00123586	0.00919673	-0.00255665	0.595424	0.0667333	0.825364		-0.000801	-0.000221672	0.00755271	-0.009236	-0.0236366	0.570821	0.0667333	2.52996		-0.0104507	-0.0211867	-0.00308145	-0.0175771	-0.0192507	0.591634	0.517183	0.711408
0.0667333	5.9429		0.0667333	4.65188		0.0667333	21.6542		0.0667333	21.6963		0.517183	-4.45678		-0.00196854	0.000584906	-0.000422233	-0.0535067	-0.00757133	0.608665	0.0834166	4.89648		0.00140738	0.000504694	0.00184179	0.00832425	-0.00281723	0.59598	0.0834166	0.739926		-0.001134	-0.000336671	0.0109715	-0.008744	-0.0239439	0.573588	0.0834166	2.5243		-0.0149324	-0.0267979	-0.00500843	-0.0118096	-0.015628	0.588553	0.684016	1.11942
0.0834166	6.58744		0.0834166	5.29245		0.0834166	24.7002		0.0834166	25.3488		0.684016	-2.86539		-0.00181742	0.000316154	0.00162681	-0.0527293	-0.00809706	0.609546	0.1001	4.85184		0.00163974	0.000589476	0.00297049	0.00762828	-0.00364429	0.59608	0.1001	0.708445		-0.001325	-0.000737588	0.0148774	-0.008126	-0.0240997	0.577308	0.1001	2.47719		-0.0178173	-0.0298694	-0.00726593	-0.00930513	-0.0144886	0.588182	0.850849	1.69102
0.1001	7.36115		0.1001	6.1637		0.1001	27.4365		0.1001	29.6875		0.850849	-1.90701		-0.00147506	2.36676e-05	0.00340261	-0.0520067	-0.00876005	0.6098	0.116783	4.8346		0.00217388	0.000566461	0.004001	0.00657869	-0.00371111	0.596785	0.116783	0.593445		-0.001586	-0.00106574	0.0197484	-0.007766	-0.0240693	0.581297	0.116783	2.42886		-0.0197657	-0.0309031	-0.0095588	-0.0120993	-0.0159973	0.5818	1.01768	1.62358
0.116783	7.57628		0.116783	6.73461		0.116783	30.6784		0.116783	33.0686		1.01768	-1.6287		-0.00207813	0.000294683	0.00438049	-0.0514978	-0.00941028	0.6107	0.133467	4.74834		0.00267041	0.000560938	0.00490689	0.00575416	-0.00407241	0.597381	0.133467	0.538224		-0.001764	-0.00150635	0.0248531	-0.007343	-0.0243776	0.585402	0.133467	2.40489		-0.0198037	-0.0301353	-0.012165	-0.0167858	-0.0179871	0.58042	1.18452	1.21011
0.133467	8.18328		0.133467	7.15794		0.133467	33.8985		0.133467	35.6785		1.18452	-2.18644		-0.00249257	-0.000392581	0.00537253	-0.0506568	-0.0103399	0.61135	0.15015	4.63992		0.00295273	0.000511082	0.00589053	0.00503375	-0.00433527	0.598195	0.15015	0.510185		-0.002163	-0.00186551	0.0303297	-0.006886	-0.0244391	0.590385	0.15015	2.35804		-0.0189886	-0.0280908	-0.0150738	-0.0226716	-0.0220323	0.574681	1.35135	0.688779
0.15015	9.1749		0.15015	7.70669		0.15015	36.6162		0.15015	39.2846		1.35135	-2.43437		-0.00325596	0.000195555	0.0064274	-0.0500203	-0.0111035	0.612265	0.166833	4.54037		0.00333469	0.000555705	0.00755023	0.00402485	-0.00408419	0.59939	0.166833	0.454119		-0.002245	-0.00230659	0.0364545	-0.006433	-0.0249526	0.595761	0.166833	2.35788		-0.0183766	-0.0252896	-0.0179502	-0.0274377	-0.0238171	0.571479	1.51818	0.892274
0.166833	9.58634		0.166833	8.3514		0.166833	39.3793		0.166833	42.8358		1.51818	-2.58924		-0.00401707	0.000321393	0.00732405	-0.0489611	-0.0120615	0.613083	0.183517	4.40076		0.00374704	0.000673304	0.0086448	0.0033171	-0.00443657	0.600326	0.183517	0.496554		-0.002647	-0.00273826	0.0430453	-0.005961	-0.0249996	0.602202	0.183517	2.30498		-0.0178777	-0.0226943	-0.0213671	-0.0305977	-0.025156	0.566484	1.68502	1.26257
0.183517	8.87862		0.183517	8.86185		0.183517	41.7185		0.183517	44.8012		1.68502	-2.82748		-0.00465458	0.00120441	0.00823505	-0.048114	-0.0130695	0.614041	0.2002	4.31812		0.00427339	0.000507021	0.0101454	0.00253256	-0.00452454	0.601584	0.2002	0.515769		-0.002607	-0.00347332	0.0501634	-0.005226	-0.0251999	0.608577	0.2002	2.24424		-0.0173047	-0.0192763	-0.0245672	-0.0308932	-0.0255034	0.562118	1.85185	1.45945
0.2002	8.69777		0.2002	9.17798		0.2002	45.6614		0.2002	47.7203		1.85185	-3.44596		-0.00463378	0.001252	0.00980732	-0.0473965	-0.0140719	0.614872	0.216883	4.29345		0.00476605	0.000660126	0.0115603	0.00170356	-0.00498562	0.602821	0.216883	0.62238		-0.003067	-0.00386865	0.0575703	-0.00465	-0.0258836	0.615881	0.216883	2.2639		-0.0173385	-0.0148369	-0.0282199	-0.0294587	-0.0248767	0.55904	2.01868	1.53514
0.216883	9.03893		0.216883	9.58475		0.216883	47.7998		0.216883	50.7749		2.01868	-3.01406		-0.0048709	0.000869966	0.0114139	-0.0463864	-0.0150241	0.615742	0.233567	4.20706		0.00513478	0.000716516	0.0129344	0.000965015	-0.00486246	0.604007	0.233567	0.675128		-0.003278	-0.00445158	0.0649985	-0.004079	-0.0260677	0.622938	0.233567	2.2202		-0.0174975	-0.0110092	-0.0314769	-0.0263786	-0.0238625	0.55571	2.18552	1.52409
0.233567	9.41289		0.233567	10.2318		0.233567	49.7047		0.233567	53.4265		2.18552	-2.94077		-0.00590768	0.00128264	0.0132659	-0.0454061	-0.0158114	0.61778	0.25025	4.07234		0.00553742	0.00058542	0.0144593	0.000257655	-0.00498286	0.604929	0.25025	0.744545		-0.003682	-0.00528099	0.0743835	-0.003676	-0.0262094	0.629975	0.25025	2.15723		-0.0175152	-0.0086157	-0.0357596	-0.0219014	-0.0210732	0.552631	2.35235	1.28585
0.25025	9.46888		0.25025	10.6499		0.25025	52.2666		0.25025	55.825		2.35235	-3.06114		-0.00696144	0.00150879	0.0147036	-0.0440939	-0.0170173	0.618924	0.266933	3.92886		0.00597251	0.000618793	0.0163717	-0.000519552	-0.0050869	0.606285	0.266933	0.8394		-0.00394	-0.00580061	0.0827644	-0.002996	-0.0264115	0.637186	0.266933	2.13125		-0.0173622	-0.00460548	-0.0389181	-0.0180522	-0.0180676	0.548404	2.51918	1.31478
0.266933	9.73442		0.266933	11.3387		0.266933	55.9966		0.266933	57.9152		2.51918	-2.58142		-0.00759313	0.00168991	0.0151113	-0.0430635	-0.0181154	0.620164	0.283616	3.84125		0.00644823	0.000635641	0.0184091	-0.0011859	-0.00516116	0.607501	0.283616	0.93222		-0.004279	-0.00621982	0.0914928	-0.002321	-0.0267455	0.645972	0.283616	2.12962		-0.0171656	-0.00255022	-0.0426976	-0.0134175	-0.013198	0.545089	2.68601	1.10021
0.283616	9.91542		0.283616	11.787		0.283616	57.1075		0.283616	60.3764		2.68601	-2.46448		-0.0081421	0.00174727	0.0165062	-0.0420714	-0.018767	0.621506	0.3003	3.74953		0.00677083	0.000723998	0.0201177	-0.00182919	-0.00537416	0.608899	0.3003	1.02583		-0.004486	-0.00701574	0.101026	-0.001659	-0.0274095	0.654769	0.3003	2.12934		-0.0157592	-0.000442474	-0.0459356	-0.00922715	-0.0074102	0.540617	2.85285	0.932858
0.3003	10.4212		0.3003	12.4011		0.3003	59.7418		0.3003	64.857		2.85285	-2.51778		-0.00860985	0.0019602	0.018238	-0.0406612	-0.0201701	0.622537	0.316983	3.68781		0.00742754	0.000479279	0.0217535	-0.00245305	-0.00560598	0.610134	0.316983	1.12985		-0.004614	-0.00761381	0.111574	-0.000892	-0.0274176	0.664513	0.316983	2.08708		-0.0139886	0.00105374	-0.0494385	-0.00734787	-0.00194829	0.53592	3.01968	0.713297
0.316983	11.1653		0.316983	13.0934		0.316983	62.3806		0.316983	66.1647		3.01968	-3.07979		-0.009537	0.00199594	0.0199671	-0.0395139	-0.0213383	0.623965	0.333666	3.59885		0.00790817	0.00028614	0.0239041	-0.00353976	-0.00532134	0.612275	0.333666	1.24116		-0.004977	-0.00838042	0.121896	-8.2e-05	-0.0278679	0.67427	0.333666	2.08324		-0.0120755	0.00326576	-0.0536631	-0.00492275	0.00351589	0.528762	3.18651	0.704044
0.333666	11.1993		0.333666	13.5035		0.333666	63.959		0.333666	69.1853		3.18651	-3.22236		-0.0105183	0.00208878	0.0211393	-0.0378752	-0.0223971	0.624647	0.35035	3.48131		0.00841857	0.000219645	0.0263207	-0.00387221	-0.00539096	0.613646	0.35035	1.3178		-0.004925	-0.0092397	0.132459	0.000801	-0.0287793	0.684379	0.35035	2.11279		-0.00936636	0.00637427	-0.0571126	-0.00288393	0.00889113	0.523484	3.35335	0.686206
0.35035	11.4116		0.35035	13.8738		0.35035	65.4577		0.35035	72.3801		3.35335	-3.21345		-0.0110592	0.00264494	0.0226183	-0.0372237	-0.0233778	0.626032	0.367033	3.4996		0.00906986	-0.000204213	0.0286332	-0.00425051	-0.00533327	0.615379	0.367033	1.39356		-0.004802	-0.010201	0.143363	0.001631	-0.0293695	0.694626	0.367033	2.10054		-0.00667693	0.00866934	-0.0611426	-0.00153171	0.0131401	0.518289	3.52018	0.673975
0.367033	12.3313		0.367033	14.2646		0.367033	68.3561		0.367033	74.7856		3.52018	-3.58306		-0.0114045	0.0025792	0.0243347	-0.035967	-0.0242095	0.627856	0.383716	3.44627		0.00975521	-0.000439349	0.0309438	-0.0048119	-0.00514239	0.617222	0.383716	1.49563		-0.00475	-0.0112281	0.154199	0.002393	-0.0298623	0.705615	0.383716	2.07269		-0.00398205	0.0124468	-0.0649111	-0.000405705	0.015126	0.513127	3.68701	0.44292
0.383716	12.8065		0.383716	14.9731		0.383716	70.2472		0.383716	75.338		3.68701	-4.06123		-0.0115667	0.00276574	0.0268238	-0.0345648	-0.0257722	0.629387	0.4004	3.48078		0.0102189	-0.000561095	0.033533	-0.00533075	-0.00517151	0.618679	0.4004	1.58768		-0.005054	-0.0118443	0.165995	0.003737	-0.0306531	0.718167	0.4004	2.15332		-0.000376451	0.0162084	-0.0692421	0.00121959	0.0161951	0.507829	3.85385	0.158471
0.4004	12.9592		0.4004	15.8858		0.4004	72.7299		0.4004	77.2257		3.85385	-4.69444		-0.0124044	0.00304834	0.0297261	-0.0332238	-0.0271782	0.631163	0.417083	3.49215		0.0104469	-0.000605805	0.0362173	-0.00573554	-0.00514697	0.619952	0.417083	1.64927		-0.0052	-0.0130127	0.178715	0.004267	-0.0305851	0.729586	0.417083	2.07515		0.00339074	0.0212999	-0.0738489	0.00215657	0.0158783	0.504765	4.02068	0.550578
0.417083	13.0794		0.417083	16.3329		0.417083	75.3316		0.417083	79.6597		4.02068	-4.33948		-0.0129905	0.00323845	0.0318636	-0.032235	-0.0281259	0.632054	0.433766	3.50842		0.0107704	-0.000862024	0.0385157	-0.00603958	-0.00511464	0.622483	0.433766	1.70077		-0.005275	-0.0140865	0.190844	0.005291	-0.0316119	0.743373	0.433766	2.1211		0.0080753	0.0247828	-0.0781312	0.00389679	0.0160903	0.500245	4.18751	0.955338
0.433766	13.6641		0.433766	16.7962		0.433766	77.7492		0.433766	81.1733		4.18751	-4.94732		-0.0138414	0.00358207	0.033848	-0.0306239	-0.0298237	0.634074	0.45045	3.56401		0.0113184	-0.00100041	0.0410956	-0.00652353	-0.00494907	0.624458	0.45045	1.79419		-0.005	-0.0152522	0.203806	0.005866	-0.0319253	0.75536	0.45045	2.06647		0.0120316	0.0296583	-0.0834886	0.00648574	0.0168601	0.49525	4.35435	1.38061
0.45045	14.0928		0.45045	17.0248		0.45045	79.3806		0.45045	83.6819		4.35435	-3.79618		-0.0142582	0.00371436	0.03627	-0.0292282	-0.0309353	0.636062	0.467133	3.6009		0.0118483	-0.00138985	0.043827	-0.00676958	-0.00494449	0.626404	0.467133	1.86346		-0.004798	-0.0163686	0.216812	0.007039	-0.03238	0.76799	0.467133	2.06896		0.0152229	0.0331908	-0.0876656	0.00991532	0.0193759	0.490789	4.52118	1.46556
0.467133	14.4422		0.467133	17.7103		0.467133	81.599		0.467133	85.3527		4.52118	-3.31172		-0.0146068	0.00382515	0.0386138	-0.027885	-0.0322075	0.637706	0.483816	3.6676		0.0124046	-0.00174143	0.0467963	-0.00729245	-0.00485975	0.628926	0.483816	1.96205		-0.004718	-0.0175842	0.23059	0.00836	-0.0327394	0.781754	0.483816	2.08002		0.0184058	0.035951	-0.0912401	0.0145928	0.0231024	0.485752	4.68801	1.33062
0.483816	14.1798		0.483816	17.9186		0.483816	83.5354		0.483816	87.7334		4.68801	-3.45615		-0.0151487	0.00401122	0.0406204	-0.0268816	-0.0333534	0.639056	0.5005	3.74427		0.0128409	-0.0020646	0.0502078	-0.00772265	-0.00471698	0.631683	0.5005	2.04216		-0.004715	-0.0182302	0.244711	0.008987	-0.0325107	0.796033	0.5005	2.05586		0.0207407	0.0385166	-0.0958458	0.0191557	0.0285828	0.480724	4.85485	0.999541
0.5005	14.0647		0.5005	18.2803		0.5005	85.1587		0.5005	88.3452		4.85485	-3.78918		-0.0157018	0.00406041	0.0427314	-0.0253385	-0.0343867	0.640329	0.517183	3.79466		0.0133461	-0.00237741	0.0531815	-0.00825146	-0.00439246	0.634277	0.517183	2.13777		-0.004255	-0.0198452	0.258637	0.009836	-0.0333142	0.809951	0.517183	2.02496		0.0240394	0.0403284	-0.100925	0.0245706	0.0344643	0.474407	5.02168	0.58636
0.517183	14.6706		0.517183	18.9776		0.517183	86.277		0.517183	90.9202		5.02168	-3.52506		-0.0160126	0.00412028	0.0453167	-0.0240061	-0.0356013	0.642174	0.533866	3.88359		0.0136868	-0.00269524	0.0564699	-0.00839031	-0.00431809	0.636143	0.533866	2.18696		-0.004172	-0.0212546	0.273201	0.010897	-0.0338999	0.826909	0.533866	2.03471		0.0268109	0.0435729	-0.104972	0.0306242	0.0403749	0.469659	5.18851	0.496219
0.533866	14.8255		0.533866	19.5014		0.533866	87.4546		0.533866	90.3316		5.18851	-3.70053		-0.0164019	0.0044168	0.0477244	-0.0225652	-0.0370593	0.643806	0.55055	4.02386		0.0139414	-0.00282056	0.0593148	-0.00846819	-0.00421609	0.637864	0.55055	2.22249		-0.004171	-0.0218973	0.287596	0.011794	-0.0345392	0.841627	0.55055	2.10503		0.0292789	0.047866	-0.108659	0.0358	0.045154	0.463822	5.35535	0.706809
0.55055	15.0932		0.55055	19.9343		0.55055	89.7811		0.55055	92.6649		5.35535	-3.73911		-0.0169332	0.00459774	0.0500509	-0.0211737	-0.0387155	0.645814	0.567233	4.17802		0.0142904	-0.00320819	0.0629573	-0.0090527	-0.00386658	0.640335	0.567233	2.31609		-0.003853	-0.0231189	0.302307	0.012399	-0.0350417	0.856047	0.567233	2.08468		0.0323934	0.0505942	-0.113325	0.0405443	0.048535	0.459799	5.52218	0.840395
0.567233	15.2372		0.567233	20.2599		0.567233	91.4625		0.567233	94.9092		5.52218	-4.06071		-0.0172756	0.00471276	0.052038	-0.0197038	-0.0395443	0.646559	0.583916	4.26371		0.014531	-0.0035006	0.0659488	-0.00919957	-0.00347967	0.642422	0.583916	2.35726		-0.003386	-0.0242616	0.317375	0.013673	-0.0343154	0.873487	0.583916	2.03924		0.0352584	0.0550568	-0.11754	0.0442508	0.0499375	0.454736	5.68901	1.03586
0.583916	15.5241		0.583916	20.3954		0.583916	95.0271		0.583916	95.7901		5.68901	-4.97577		-0.017798	0.00488811	0.0548065	-0.0186246	-0.0411398	0.649148	0.6006	4.42906		0.0149704	-0.00394655	0.069248	-0.00948037	-0.00320042	0.644982	0.6006	2.43295		-0.003231	-0.0254275	0.333298	0.015356	-0.0347058	0.891826	0.6006	2.1301		0.0396489	0.0595118	-0.122998	0.0467418	0.0504172	0.450061	5.85585	1.15299
0.6006	16.1417		0.6006	20.8433		0.6006	96.119		0.6006	96.8917		5.85585	-4.63492		-0.0185968	0.00512331	0.0580374	-0.0172819	-0.0427633	0.651634	0.617283	4.61391		0.0153247	-0.00416277	0.0728389	-0.00973999	-0.00307452	0.64794	0.617283	2.4979		-0.002744	-0.0269899	0.34925	0.015752	-0.0355184	0.908607	0.617283	2.08536		0.0443547	0.0635627	-0.127607	0.0486373	0.0503695	0.445198	6.02268	1.38719
0.617283	16.7199		0.617283	21.1775		0.617283	97.4488		0.617283	99.3695		6.02268	-5.79548		-0.0197121	0.00526544	0.0602374	-0.0162254	-0.0438082	0.653763	0.633966	4.73842		0.0157387	-0.00472342	0.0763732	-0.00977195	-0.00272344	0.650473	0.633966	2.55211		-0.003044	-0.0276853	0.366617	0.016657	-0.0355005	0.927565	0.633966	2.1638		0.0508594	0.067652	-0.133476	0.0497351	0.0508641	0.438656	6.18951	1.6845
0.633966	16.9574		0.633966	21.8562		0.633966	99.3214		0.633966	101.001		6.18951	-4.93056		-0.0201169	0.00510109	0.0631574	-0.0150743	-0.0454139	0.655543	0.65065	4.89815		0.015966	-0.00494645	0.079963	-0.0100839	-0.00231167	0.65359	0.65065	2.61342		-0.002572	-0.0294829	0.382182	0.017566	-0.0353741	0.944514	0.65065	2.13686		0.0554197	0.0725127	-0.138297	0.0511822	0.0522528	0.43262	6.35635	2.07632
0.65065	17.1604		0.65065	22.0563		0.65065	100.917		0.65065	102.658		6.35635	-4.35241		-0.0206994	0.00503025	0.0657275	-0.0133067	-0.0473852	0.658076	0.667333	5.10658		0.016257	-0.00535052	0.0835676	-0.0102874	-0.00144405	0.657057	0.667333	2.67859		-0.001978	-0.0303396	0.398375	0.018551	-0.0351758	0.96378	0.667333	2.13628		0.0593394	0.0766257	-0.142819	0.0535996	0.054681	0.426642	6.52318	2.28101
0.667333	17.7524		0.667333	22.7309		0.667333	101.549		0.667333	103.741		6.52318	-4.26729		-0.0210552	0.00511972	0.0683151	-0.0121318	-0.0489621	0.65985	0.684016	5.29404		0.0165047	-0.0055964	0.0872543	-0.0103359	-0.00122561	0.659794	0.684016	2.71936		-0.0011	-0.0322123	0.415782	0.020612	-0.0355906	0.983869	0.684016	2.21506		0.0635597	0.0790658	-0.148007	0.0568541	0.0576452	0.420093	6.69001	2.26258
0.684016	18.0514		0.684016	23.0364		0.684016	104.24		0.684016	105.353		6.69001	-5.04706		-0.0213211	0.00492813	0.071615	-0.0110838	-0.0504094	0.662047	0.7007	5.44465		0.0168852	-0.00605353	0.0910626	-0.0103185	-0.000665158	0.662681	0.7007	2.77754		-0.000501	-0.033024	0.433119	0.021144	-0.0359204	1.00356	0.7007	2.19234		0.0683859	0.0829648	-0.1537	0.0610449	0.0612332	0.414246	6.85685	2.3128
0.7007	17.968		0.7007	23.406		0.7007	106.689		0.7007	107.275		6.85685	-4.0917		-0.021932	0.00484871	0.0752286	-0.0100229	-0.0516377	0.664294	0.717383	5.59709		0.0170697	-0.00640822	0.0949767	-0.010414	-7.87527e-05	0.665564	0.717383	2.82973		-0.000362	-0.034666	0.450954	0.022954	-0.0360291	1.02589	0.717383	2.32625		0.0720314	0.0864066	-0.158333	0.0668413	0.0652955	0.409028	7.02368	2.19434
0.717383	18.427		0.717383	23.7559		0.717383	107.285		0.717383	108.106		7.02368	-4.38766		-0.0222675	0.00481164	0.0781015	-0.00886995	-0.0527057	0.665629	0.734066	5.73997		0.0173511	-0.00687741	0.0990447	-0.0105547	5.77638e-05	0.668233	0.734066	2.89205		4.2e-05	-0.0364489	0.468781	0.023843	-0.0360791	1.04595	0.734066	2.36166		0.0751273	0.0903662	-0.163654	0.0734262	0.0690185	0.402726	7.19051	2.16538
0.734066	18.5596		0.734066	24.003		0.734066	109.106		0.734066	108.978		7.19051	-4.2505		-0.0225473	0.00490507	0.0808516	-0.00777203	-0.0550501	0.668625	0.750749	5.99725		0.0175462	-0.00706672	0.103083	-0.0107231	0.00071154	0.671661	0.750749	2.95196		0.000526	-0.0380806	0.486971	0.024796	-0.0359079	1.06871	0.750749	2.39854		0.0786925	0.0921312	-0.169525	0.0802264	0.0724665	0.398293	7.35735	1.9895
0.750749	18.9479		0.750749	24.5228		0.750749	109.551		0.750749	110.628		7.35735	-4.59878		-0.0228981	0.00487645	0.0839376	-0.00663847	-0.0563379	0.671056	0.767433	6.15712		0.0177637	-0.00721551	0.107328	-0.0107026	0.00117152	0.674105	0.767433	2.99724		0.000899	-0.0390832	0.504965	0.026095	-0.0361571	1.09135	0.767433	2.47689		0.0829852	0.0946861	-0.175348	0.0864035	0.0747467	0.391939	7.52418	2.04238
0.767433	19.2697		0.767433	24.9714		0.767433	112.187		0.767433	112.052		7.52418	-4.34966		-0.0232247	0.00454289	0.0872767	-0.00525502	-0.0576311	0.673231	0.784116	6.30278		0.0179363	-0.00733347	0.111241	-0.0105463	0.00139517	0.676924	0.784116	3.01453		0.001346	-0.039652	0.523837	0.028611	-0.0358644	1.11597	0.784116	2.66161		0.0871048	0.0972903	-0.180724	0.0910231	0.0766857	0.386936	7.69101	2.116
0.784116	19.4717		0.784116	25.3772		0.784116	114.963		0.784116	113.418		7.69101	-4.64626		-0.0234079	0.00414931	0.0904305	-0.00419747	-0.0593517	0.675663	0.800799	6.46755		0.0181821	-0.0076942	0.115512	-0.0104422	0.00228732	0.680484	0.800799	3.07137		0.001468	-0.04074	0.542086	0.028954	-0.03583	1.13793	0.800799	2.68292		0.0917943	0.100188	-0.186174	0.0927641	0.0778578	0.380695	7.85784	2.25795
0.800799	19.399		0.800799	25.5384		0.800799	115.952		0.800799	114.058		7.85784	-5.30502		-0.0235514	0.00418745	0.09374	-0.0031776	-0.0606716	0.677718	0.817483	6.6402		0.0184636	-0.00817277	0.11972	-0.0102727	0.00272325	0.683956	0.817483	3.11769		0.001861	-0.0418363	0.562171	0.031481	-0.0356338	1.16584	0.817483	2.86987		0.0971629	0.10373	-0.192254	0.0932115	0.0784811	0.373063	8.02468	2.58836
0.817483	19.7374		0.817483	25.8832		0.817483	116.64		0.817483	115.052		8.02468	-4.9253		-0.0240571	0.00396627	0.0968878	-0.0024309	-0.0625461	0.679468	0.834166	6.84571		0.0184351	-0.00869963	0.123743	-0.0101321	0.00297553	0.687463	0.834166	3.13353		0.002159	-0.0431164	0.582715	0.032843	-0.0357583	1.18912	0.834166	2.97866		0.102651	0.105214	-0.198187	0.093231	0.0798933	0.365219	8.19151	2.7453
0.834166	20.3878		0.834166	26.169		0.834166	118.994		0.834166	116.666		8.19151	-4.81084		-0.0242775	0.00389212	0.100229	-0.00151113	-0.0637868	0.682241	0.850849	6.99451		0.0185418	-0.00918913	0.128308	-0.00991888	0.00354772	0.691572	0.850849	3.1685		0	0	0	-0.000664	-0.00642125	0.563379	0.0166833	0.656497		0.107635	0.10788	-0.203885	0.0933498	0.0819048	0.357679	8.35834	3.02174
0.850849	20.5007		0.850849	26.3078		0	0		0.850849	118.504		8.35834	-4.63271		-0.0243823	0.00365699	0.103422	-0.00050683	-0.0651863	0.68392	0.867533	7.15453		0.0188683	-0.00946757	0.132814	-0.00974651	0.00396665	0.694867	0.867533	3.21909		-0.000403	-0.000204491	0.00179706	-0.001089	-0.00633497	0.564877	0.0333666	0.627671		0.112181	0.110368	-0.209619	0.0957939	0.0843866	0.350468	8.52518	3.13916
0.867533	20.8033		0.867533	26.8952		0.0166833	8.908		0.867533	116.995		8.52518	-4.71762		-0.0246024	0.00321907	0.107076	0.000666334	-0.0668247	0.686949	0.884216	7.3174		0.0190493	-0.00940236	0.137409	-0.00981398	0.00429758	0.698299	0.884216	3.26017		-0.000662	-0.000472446	0.0041624	-0.001557	-0.00600678	0.566727	0.05005	0.570962		0.11592	0.111864	-0.216381	0.0993856	0.0878262	0.34396	8.69201	2.98055
0.884216	20.8461		0.884216	27.02		0.0333666	13.0716		0.884216	118.824		8.69201	-4.16119		-0.0248955	0.00315563	0.110596	0.00137034	-0.0683411	0.689372	0.900899	7.49722		0.0190793	-0.00963372	0.141633	-0.00950458	0.00485335	0.702403	0.900899	3.27064		-0.001001	-0.000824047	0.00730793	-0.001902	-0.00604932	0.568747	0.0667333	0.5411		0.118845	0.112873	-0.222596	0.104698	0.0915419	0.337594	8.85884	2.61608
0.900899	21.4616		0.900899	27.3625		0.05005	17.2082		0.900899	122.087		8.85884	-4.02226		-0.0248305	0.00272724	0.114083	0.00227974	-0.0701018	0.691886	0.917583	7.65999		0.0191304	-0.00948259	0.146368	-0.00965912	0.00584292	0.706865	0.917583	3.3302		-0.001296	-0.0011795	0.0107502	-0.002308	-0.00603024	0.570754	0.0834166	0.506968		0.121115	0.114037	-0.228803	0.110789	0.0955343	0.331126	9.02568	2.16714
0.917583	21.7289		0.917583	27.897		0.0667333	20.1593		0.917583	122.158		9.02568	-4.14169		-0.025019	0.0025125	0.118032	0.00304397	-0.0717426	0.694371	0.934266	7.84219		0.0192233	-0.00979112	0.150928	-0.00913223	0.00608423	0.710329	0.934266	3.32473		-0.001614	-0.00139036	0.0141797	-0.002428	-0.00603956	0.573444	0.1001	0.483537		0.122769	0.115677	-0.235308	0.11738	0.0993353	0.325385	9.19251	1.75784
0.934266	21.941		0.934266	27.9469		0.0834166	23.4168		0.934266			9.19251	-4.4416		-0.0253873	0.00248153	0.121324	0.00399161	-0.0736682	0.697029	0.950949	8.06933		0.0190956	-0.00992873	0.155432	-0.00881401	0.00647543	0.713999	0.950949	3.31705		-0.001876	-0.00174597	0.0184717	-0.002945	-0.0059815	0.576869	0.116783	0.448216		0.125874	0.116973	-0.24191	0.122794	0.102502	0.31925	9.35934	1.51024
0.950949	22.1417		0.950949	28.2266		0.1001	25.6586		0.950949			9.35934	-4.57696		-0.0254657	0.0019789	0.125218	0.00486427	-0.0751096	0.699357	0.967633	8.21035		0.0191089	-0.0102681	0.160417	-0.00819378	0.0067122	0.717966	0.967633	3.30043		-0.002254	-0.0022179	0.0235476	-0.003017	-0.0059569	0.580696	0.133467	0.392427		0.128089	0.11994	-0.248588	0.127118	0.104744	0.312595	9.52618	1.55436
0.967633	22.1876		0.967633	28.5022		0.116783	29.5372		0.967633			9.52618	-4.77577		-0.0255252	0.001732	0.12847	0.00558707	-0.0765574	0.701941	0.984316	8.35719		0.019322	-0.0102724	0.164934	-0.00753206	0.00719897	0.722062	0.984316	3.29113		-0.002664	-0.00247502	0.0285777	-0.003291	-0.00567444	0.585154	0.15015	0.335621		0.131245	0.122111	-0.255574	0.128963	0.105889	0.305254	9.69301	1.67315
0.984316	22.2459		0.984316	29.0794		0.133467	31.6717		0	0		9.69301	-4.77345		-0.0254498	0.0010205	0.132855	0.00626964	-0.0777723	0.704962	1.001	8.44472		0.019716	-0.0104563	0.169788	-0.00733519	0.00789431	0.726478	1.001	3.36048		-0.002753	-0.00355991	0.0351973	-0.00367	-0.00555343	0.59112	0.166833	0.226154		0.134669	0.124936	-0.262187	0.129648	0.107105	0.298112	9.85984	1.89359
1.001	22.7292		1.001	29.1609		0.15015	34.4049		0.0166833	7.8934		9.85984	-4.95887		-0.0250382	0.000586327	0.136492	0.00681322	-0.0796538	0.707875	1.01768	8.59188		0.0193883	-0.0101677	0.174807	-0.00704122	0.00861306	0.731001	1.01768	3.33622		-0.003166	-0.00315925	0.0403967	-0.003707	-0.00531302	0.596338	0.183517	0.228864		0.138248	0.128061	-0.268959	0.130546	0.107391	0.290474	10.0267	2.258
1.01768	22.6336		1.01768	29.6106		0.166833	37.0469		0.0333666	12.334		10.0267	-5.03628		-0.0248756	-0.000245774	0.140133	0.00761796	-0.0812433	0.710345	1.03437	8.70172		0.0193038	-0.0102211	0.17949	-0.0067075	0.00927545	0.735057	1.03437	3.34863		-0.003384	-0.00350473	0.0469787	-0.003895	-0.00528709	0.60276	0.2002	0.191146		0.141865	0.130713	-0.276064	0.130735	0.108057	0.282303	10.1935	2.5884
1.03437	23.1063		1.03437	30.0583		0.183517	40.1824		0.05005	16.8596		10.1935	-4.79562		-0.0251566	-0.000551993	0.143681	0.00816961	-0.0828617	0.713149	1.05105	8.86309		0.0191755	-0.0102282	0.184528	-0.00652361	0.00992763	0.739471	1.05105	3.36818		-0.003534	-0.00396458	0.0542783	-0.003916	-0.00506512	0.608783	0.216883	0.120372		0.145308	0.132616	-0.283031	0.131788	0.109082	0.274253	10.3603	2.78827
1.05105	23.1872		1.05105	30.1364		0.2002	41.7132		0.0667333	19.9413		10.3603	-4.86904		-0.0250656	-0.00148386	0.147334	0.0089415	-0.0844576	0.716288	1.06773	8.95665		0.0192436	-0.0103354	0.189632	-0.00595882	0.0103696	0.743674	1.06773	3.36916		-0.003882	-0.00422051	0.061935	-0.003974	-0.00541929	0.616963	0.233567	0.124114		0.148893	0.134515	-0.290068	0.133512	0.111667	0.265649	10.5272	2.83744
1.06773	23.8553		1.06773	30.466		0.216883	45.5095		0.0834166	22.91		10.5272	-4.76266		-0.0249757	-0.00205099	0.150928	0.00951564	-0.0862729	0.719078	1.08442	9.10079		0.0190207	-0.01049	0.194914	-0.00545214	0.0107377	0.748321	1.08442	3.35028		-0.004025	-0.00527884	0.0698487	-0.004257	-0.0048749	0.623295	0.25025	0.0482247		0.150694	0.136838	-0.29745	0.136475	0.114493	0.25813	10.694	2.72931
1.08442	23.4412		1.08442	30.7154		0.233567	48.0848		0.1001	26.0312		10.694	-4.75255		-0.0244278	-0.0030428	0.15518	0.00994495	-0.0877244	0.721875	1.1011	9.1613		0.018953	-0.0107999	0.199791	-0.00530648	0.0112735	0.752633	1.1011	3.39524		-0.004544	-0.00553605	0.0782266	-0.004373	-0.00510862	0.631429	0.266933	0.0476801		0.153203	0.138888	-0.304687	0.140452	0.11755	0.250122	10.8608	2.56536
1.1011	23.7547		1.1011	30.9032		0.25025	50.2121		0.116783	28.5887		10.8608	-4.73347		-0.0243057	-0.0036248	0.158917	0.0105906	-0.0893104	0.725149	1.11778	9.27979		0.0191688	-0.0115947	0.205124	-0.0045504	0.0117348	0.756938	1.11778	3.45027		-0.004832	-0.00606161	0.0869489	-0.004596	-0.00461777	0.63963	0.283616	0.151667		0.154994	0.140744	-0.312151	0.144005	0.121396	0.243144	11.0277	2.29461
1.11778	23.878		1.11778	31.4512		0.266933	52.848		0.133467	31.3573		11.0277	-4.94456		-0.0241679	-0.00433672	0.163034	0.0109454	-0.0905874	0.727682	1.13447	9.36517		0.0190387	-0.0116272	0.210453	-0.00386835	0.0119454	0.762052	1.13447	3.41019		-0.005163	-0.00630561	0.0960298	-0.004449	-0.00488444	0.648235	0.3003	0.165021		0.156806	0.141711	-0.32014	0.148184	0.124691	0.235282	11.1945	1.9674
1.13447	24.0184		1.13447	31.6332		0.283616	55.6619		0.15015	35.1813		11.1945	-4.7914		-0.0239941	-0.00506737	0.16704	0.011262	-0.0924168	0.730075	1.15115	9.49766		0.019086	-0.0118746	0.215586	-0.00314963	0.0124796	0.766369	1.15115	3.42648		-0.005517	-0.00719166	0.105851	-0.004677	-0.00468996	0.657217	0.316983	0.274228		0.158647	0.143777	-0.327639	0.151553	0.127682	0.226952	11.3613	1.81656
1.15115	24.3977		1.15115	31.7286		0.3003	58.0905		0.166833	38.2702		11.3613	-5.20172		-0.0237054	-0.00609306	0.1714	0.0118125	-0.0941042	0.732929	1.16783	9.59326		0.0192527	-0.0121275	0.220704	-0.00306928	0.0128987	0.771794	1.16783	3.48226		-0.005712	-0.00738106	0.11618	-0.004528	-0.00460822	0.667235	0.333666	0.313485		0.161199	0.146164	-0.335583	0.154474	0.130126	0.220036	11.5282	1.79278
1.16783	24.9803		1.16783	32.1093		0.316983	59.7587		0.183517	41.5143		11.5282	-4.88191		-0.0234971	-0.00681273	0.175005	0.0124306	-0.095175	0.736272	1.18452	9.64524		0.0189997	-0.0120421	0.226028	-0.00265923	0.0135188	0.776463	1.18452	3.48312		-0.006179	-0.00782479	0.126584	-0.004341	-0.00431786	0.676797	0.35035	0.4123		0.163694	0.147729	-0.343176	0.156251	0.132012	0.211887	11.695	1.79452
1.18452	24.65		1.18452	32.5481		0.333666	62.6517		0.2002	44.6646		11.695	-5.2256		-0.023077	-0.00756468	0.179179	0.0129247	-0.0964618	0.739892	1.2012	9.70656		0.0188796	-0.0116118	0.231393	-0.00166678	0.014158	0.781345	1.2012	3.42957		-0.006453	-0.00854439	0.136689	-0.004242	-0.00422641	0.687137	0.367033	0.504939		0.166123	0.150092	-0.351209	0.157935	0.133227	0.203316	11.8618	1.93635
1.2012	25.1581		1.2012	32.6657		0.35035	64.312		0.216883	46.9687		11.8618	-5.44392		-0.0228149	-0.00859288	0.182999	0.0132035	-0.0986846	0.744063	1.21788	9.81115		0.0187347	-0.0116867	0.23708	-0.000986801	0.0142773	0.785432	1.21788	3.40277		-0.006783	-0.00897525	0.14818	-0.003965	-0.00413752	0.699172	0.383716	0.582163		0.169579	0.152847	-0.359143	0.158473	0.134255	0.195123	12.0287	2.23762
1.21788	25.0554		1.21788	32.9591		0.367033	67.3519		0.233567	48.5304		12.0287	-5.04848		-0.0225398	-0.00939044	0.186735	0.0134426	-0.100362	0.747493	1.23457	9.89613		0.0186684	-0.0115793	0.242452	-0.000897632	0.0149884	0.790056	1.23457	3.44811		-0.006941	-0.00950405	0.159419	-0.004251	-0.003908	0.709367	0.4004	0.646853		0.171576	0.15561	-0.366845	0.159236	0.135517	0.18762	12.1955	2.43505
1.23457	25.4246		1.23457	33.4487		0.383716	69.1186		0.25025	52.0629		12.1955	-5.36681		-0.0220274	-0.0104029	0.191055	0.0136767	-0.101915	0.750788	1.25125	9.95381		0.0185518	-0.0113759	0.247727	-0.000625734	0.0156991	0.794802	1.25125	3.4706		-0.007111	-0.0105407	0.172244	-0.003906	-0.00407272	0.720216	0.417083	0.754725		0.175151	0.157027	-0.374931	0.160203	0.137081	0.179132	12.3623	2.57588
1.25125	25.4488		1.25125	33.8561		0.4004	72.0859		0.266933	54.0721		12.3623	-5.34487		-0.0220107	-0.0114693	0.195641	0.0142136	-0.103359	0.754484	1.26793	10.0232		0.0185318	-0.0112317	0.253714	0.000493291	0.0160352	0.80062	1.26793	3.42103		-0.007847	-0.0107182	0.184118	-0.003735	-0.00436076	0.732146	0.433766	0.79153		0.178206	0.158776	-0.383124	0.162099	0.138921	0.171252	12.5292	2.64048
1.26793	26.1335		1.26793	33.8977		0.417083	73.5481		0.283616	55.7926		12.5292	-5.41575		-0.0214776	-0.0123677	0.199289	0.0142856	-0.104724	0.757556	1.28462	10.0598		0.018236	-0.0111114	0.259397	0.00141858	0.0162814	0.805838	1.28462	3.36642		-0.008163	-0.0112001	0.196714	-0.003561	-0.00418857	0.744683	0.45045	0.876872		0.180427	0.162579	-0.391013	0.164619	0.141402	0.16237	12.696	2.73407
1.28462	26.432		1.28462	34.2232		0.433766	76.046		0.3003	59.5856		12.696	-5.54373		-0.0210148	-0.0137071	0.203788	0.0148432	-0.106382	0.761133	1.3013	10.1091		0.0181622	-0.0111146	0.265009	0.00201577	0.0166047	0.811092	1.3013	3.36192		-0.008099	-0.0116591	0.209429	-0.003277	-0.00393091	0.756179	0.467133	0.954489		0.181947	0.16506	-0.399792	0.167827	0.144181	0.154138	12.8628	2.60534
1.3013	26.9083		1.3013	34.2328		0.45045	76.4135		0.316983	63.2941		12.8628	-5.66964		-0.0205042	-0.0144849	0.20767	0.0150235	-0.107722	0.764572	1.31798	10.1575		0.0180234	-0.0111459	0.270876	0.00212076	0.0173877	0.816456	1.31798	3.42641		-0.008388	-0.0120817	0.222755	-0.002687	-0.00358914	0.769079	0.483816	1.07261		0.185248	0.16776	-0.408235	0.170531	0.146962	0.145713	13.0297	2.63344
1.31798	27.2807		1.31798	34.4018		0.467133	77.2754		0.333666	63.4919		13.0297	-5.34972		-0.0200079	-0.0160574	0.212128	0.0153061	-0.109257	0.768404	1.33467	10.1576		0.0179491	-0.0109141	0.276909	0.00307965	0.0178276	0.822608	1.33467	3.39369		-0.008547	-0.0128063	0.23591	-0.002734	-0.00305268	0.784857	0.5005	1.18494		0.18733	0.169897	-0.416647	0.174609	0.150195	0.137025	13.1965	2.4254
1.33467	27.4282		1.33467	34.8923		0.483816	79.7616		0.35035	66.2922		13.1965	-5.34198		-0.0195309	-0.0171745	0.216494	0.0153892	-0.110647	0.771783	1.35135	10.187		0.0178662	-0.011022	0.282782	0.00402425	0.0180735	0.827851	1.35135	3.38295		-0.008214	-0.0140916	0.248456	-0.002753	-0.00291799	0.799197	0.517183	1.29362		0.188688	0.17256	-0.425043	0.177493	0.15316	0.129724	13.3633	2.31201
1.35135	27.3096		1.35135	34.8952		0.5005	82.8077		0.367033	68.491		13.3633	-5.46773		-0.0189738	-0.0187645	0.221137	0.0155909	-0.112227	0.775647	1.36803	10.1877		0.0176562	-0.0107943	0.28818	0.00491301	0.0183991	0.832721	1.36803	3.34776		-0.008817	-0.0149816	0.2631	-0.002124	-0.00293735	0.813039	0.533866	1.43527		0.190202	0.174812	-0.433752	0.180329	0.155819	0.12095	13.5302	2.21001
1.36803	27.8617		1.36803	35.1117		0.517183	83.728		0.383716	69.9423		13.5302	-5.45149		-0.0182919	-0.0198451	0.225774	0.015574	-0.113232	0.778973	1.38472	10.1801		0.0175835	-0.0105463	0.294155	0.00543917	0.0184523	0.837792	1.38472	3.30977		-0.009225	-0.0147641	0.278357	-0.001567	-0.00262469	0.827871	0.55055	1.4962		0.193156	0.177553	-0.441905	0.182836	0.15803	0.11231	13.697	2.2818
1.38472	27.7676		1.38472	35.2574		0.533866	85.5338		0.4004	71.355		13.697	-5.67546		-0.0178112	-0.0214135	0.230326	0.0158031	-0.114558	0.782571	1.4014	10.1658		0.0175706	-0.0101235	0.299847	0.00601984	0.0193576	0.843211	1.4014	3.33499		-0.009315	-0.0154597	0.292444	-0.00079	-0.00221766	0.845023	0.567233	1.63253		0.196583	0.180048	-0.450372	0.184509	0.159843	0.104054	13.8638	2.43098
1.4014	27.9293		1.4014	35.4193		0.55055	88.2568		0.417083	74.7536		13.8638	-5.909		-0.0171593	-0.0227012	0.234602	0.0161373	-0.115856	0.786612	1.41808	10.1602		0.017302	-0.00993664	0.305521	0.00652244	0.0197041	0.848669	1.41808	3.32337		-0.009842	-0.0161147	0.307101	-0.000475	-0.00238677	0.860417	0.583916	1.7204		0.199459	0.183306	-0.45922	0.186118	0.161588	0.0950444	14.0307	2.633
1.41808	28.1459		1.41808	35.6818		0.567233	89.7233		0.433766	76.9194		14.0307	-6.19602		-0.0167614	-0.0241287	0.239102	0.0162063	-0.116878	0.79093	1.43477	10.114		0.017089	-0.00959051	0.311688	0.0071287	0.0201844	0.854251	1.43477	3.31186		-0.010259	-0.0161791	0.321983	0.000206	-0.00174458	0.877226	0.6006	1.83914		0.202283	0.186525	-0.468628	0.187321	0.163271	0.0858542	14.1975	2.85497
1.43477	28.1733		1.43477	35.8067		0.583916	91.7311		0.45045	78.628		14.1975	-6.24487		-0.016078	-0.0255404	0.24331	0.0162632	-0.118233	0.794772	1.45145	10.0942		0.0171139	-0.00969453	0.317681	0.00767199	0.0204332	0.860235	1.45145	3.33043		-0.010329	-0.0166905	0.337881	0.000957	-0.00123198	0.894783	0.617283	1.96841		0.205979	0.189072	-0.478031	0.188479	0.164904	0.0768806	14.3643	3.07789
1.45145	27.9852		1.45145	36.3129		0.6006	94.8698		0.467133	80.5622		14.3643	-6.48984		-0.0156645	-0.0268636	0.247914	0.0160657	-0.119341	0.798389	1.46813	10.0713		0.0170875	-0.00924646	0.323754	0.00824371	0.0207823	0.866204	1.46813	3.30279		-0.010876	-0.0170054	0.354808	0.001266	-0.000943158	0.911274	0.633966	2.07228		0.209289	0.192564	-0.48773	0.190095	0.166789	0.067207	14.5312	3.31431
1.46813	28.2473		1.46813	36.3681		0.617283	97.5037		0.483816	82.3164		14.5312	-6.10134		-0.015086	-0.0282374	0.252206	0.0161848	-0.121393	0.802625	1.48482	10.1222		0.0169215	-0.00926422	0.329631	0.00895474	0.0208209	0.873118	1.48482	3.27739		-0.010659	-0.0178699	0.371507	0.002405	-0.000455247	0.930792	0.65065	2.22911		0.212269	0.195253	-0.497084	0.192008	0.169349	0.0598502	14.698	3.37932
1.48482	27.9893		1.48482	36.5317		0.633966	99.8377		0.5005	83.1271		14.698	-6.25071		-0.0148393	-0.0298288	0.256181	0.0158758	-0.122434	0.806563	1.5015	10.0524		0.0168537	-0.00905724	0.335793	0.0095234	0.0213282	0.878575	1.5015	3.29584		-0.010759	-0.0183402	0.388378	0.003076	-0.00015152	0.94816	0.667333	2.33774		0.214623	0.197993	-0.506867	0.194088	0.171797	0.0504375	14.8648	3.41793
1.5015	28.3191		1.5015	36.8021		0.65065	102.462		0.517183	85.1842		14.8648	-6.63864		-0.0141443	-0.0314708	0.261013	0.0158403	-0.123637	0.810619	1.51818	10.0011		0.0165927	-0.00859156	0.342291	0.00997598	0.0210986	0.883519	1.51818	3.2168		-0.010808	-0.0186199	0.405211	0.003409	0.00117724	0.968984	0.684016	2.47548		0.217228	0.201112	-0.51717	0.196457	0.174376	0.0411928	15.0317	3.46985
1.51818	28.4525		1.51818	37.1718		0.667333	102.483		0.533866	86.7927		15.0317	-6.20385		-0.0136433	-0.0330962	0.265269	0.0160324	-0.125024	0.814828	1.53487	9.96936		0.0166959	-0.00823748	0.348383	0.0106648	0.0216268	0.89044	1.53487	3.21702		-0.011252	-0.0195132	0.423279	0.004298	0.0019518	0.988967	0.7007	2.68266		0.219697	0.202894	-0.527062	0.199459	0.177219	0.0316849	15.1985	3.34854
1.53487	28.9223		1.53487	37.393		0.684016	102.312		0.55055	89.0779		15.1985	-6.69909		-0.0130606	-0.0348876	0.269458	0.0160977	-0.126038	0.818794	1.55155	9.88242		0.0163167	-0.00796393	0.354702	0.0113177	0.0219573	0.896219	1.55155	3.20638		-0.01099	-0.0204847	0.440205	0.005805	0.00323313	1.00891	0.717383	2.92539		0.221355	0.204947	-0.537922	0.201499	0.179605	0.0227985	15.3653	3.28613
1.55155	28.8817		1.55155	37.6546		0.7007	103.968		0.567233	90.2076		15.3653	-6.63912		-0.012179	-0.0362439	0.274495	0.0160016	-0.12734	0.82278	1.56823	9.86595		0.0162902	-0.00817295	0.36078	0.0116045	0.0223753	0.902477	1.56823	3.26537		-0.010801	-0.0212294	0.456767	0.006696	0.00380311	1.03004	0.734066	3.04955		0.224067	0.207628	-0.548321	0.203685	0.181958	0.0132263	15.5322	3.34061
1.56823	29.2637		1.56823	37.9402		0.717383	105.885		0.583916	93.2774		15.5322	-6.77073		-0.011617	-0.0378869	0.2785	0.0162094	-0.128348	0.826535	1.58492	9.79814		0.0160482	-0.00771088	0.366765	0.0123345	0.0222744	0.908621	1.58492	3.19156		-0.011053	-0.0221714	0.475002	0.006927	0.0048562	1.05163	0.750749	3.22215		0.226247	0.210515	-0.559022	0.205816	0.184102	0.00419043	15.699	3.39308
1.58492	29.3926		1.58492	38.1419		0.734066	106.476		0.6006	93.887		15.699	-6.92654		-0.0110586	-0.0398182	0.283208	0.0157577	-0.129214	0.831121	1.6016	9.66695		0.0161455	-0.00724458	0.372927	0.0130552	0.0222461	0.915582	1.6016	3.12769		-0.010836	-0.0226486	0.493428	0.008533	0.00611826	1.07234	0.767433	3.4282		0.22871	0.213464	-0.56992	0.207398	0.185319	-0.00562393	15.8658	3.57984
1.6016	29.5649		1.6016	38.0658		0.750749	108.745		0.617283	95.6908		15.8658	-6.9479		-0.010699	-0.0416807	0.287815	0.0156917	-0.130326	0.835717	1.61828	9.58169		0.0160736	-0.00628085	0.379717	0.0137691	0.0222901	0.920629	1.61828	3.03335		-0.011189	-0.0231314	0.512007	0.008843	0.00742997	1.09516	0.784116	3.58558		0.230961	0.216409	-0.580903	0.20958	0.186959	-0.0152749	16.0327	3.68139
1.61828	30.0408		1.61828	38.3757		0.767433	111.749		0.633966	96.2134		16.0327	-7.25203		-0.00999839	-0.0432492	0.292885	0.0158796	-0.13154	0.839033	1.63497	9.56239		0.0157901	-0.00574526	0.386088	0.0143636	0.0225348	0.927414	1.63497	2.99434		-0.011176	-0.0232514	0.530855	0.0108	0.00876658	1.11783	0.800799	3.7852		0.234057	0.219884	-0.592071	0.211435	0.188878	-0.0248332	16.1995	3.87097
1.63497	30.4338		1.63497	38.4567		0.784116	113.672		0.65065	98.1018		16.1995	-7.41699		-0.00931915	-0.0450772	0.297198	0.0158796	-0.132725	0.843712	1.65165	9.47376		0.0155274	-0.00545834	0.392646	0.0146711	0.0225878	0.93383	1.65165	2.968		-0.011431	-0.0236966	0.549934	0.011724	0.0100554	1.1423	0.817483	3.95272		0.236214	0.223513	-0.603702	0.213365	0.190715	-0.0344847	16.3663	4.01695
1.65165	30.0753		1.65165	38.698		0.800799	113.805		0.667333	98.5348		16.3663	-7.74226		-0.00855348	-0.0476294	0.301716	0.0155485	-0.133911	0.849834	1.66833	9.28232		0.0156535	-0.00510111	0.399039	0.0153106	0.0227889	0.941276	1.66833	2.94464		-0.011261	-0.0249988	0.569755	0.013157	0.0118569	1.1678	0.834166	4.22788		0.240146	0.226444	-0.615652	0.215366	0.192895	-0.0447991	16.5332	4.17883
1.66833	30.3757		1.66833	38.8023		0.817483	117.269		0.684016	100.024		16.5332	-7.32427		-0.00804434	-0.0489889	0.306001	0.015087	-0.13447	0.854008	1.68502	9.17944		0.0157727	-0.00489125	0.40557	0.015617	0.0226979	0.947949	1.68502	2.91199		-0.011499	-0.0257448	0.588283	0.014343	0.0139787	1.193	0.850849	4.48091		0.242385	0.230161	-0.627075	0.217891	0.194977	-0.0543759	16.7	4.28094
1.68502	30.5917		1.68502	39.1219		0.834166	118.341		0.7007	101.864		16.7	-7.42805		-0.00746458	-0.0509317	0.311078	0.0147119	-0.135228	0.857861	1.7017	9.05751		0.0159404	-0.00453357	0.411938	0.0161406	0.0228292	0.954364	1.7017	2.88793		0	0	0	0.005637	0.0109357	0.552887	0.0166833	1.27475		0.244901	0.233749	-0.638667	0.22015	0.197456	-0.0648338	16.8668	4.3777
1.7017	30.9343		1.7017	39.0423		0.850849	119.655		0.717383	104.762		16.8668	-8.12306		-0.00684262	-0.0530283	0.316077	0.0145628	-0.13614	0.862456	1.71838	8.92696		0.0158521	-0.00408393	0.418595	0.0166089	0.0230557	0.961155	1.71838	2.86474		-8.6e-05	-0.000158458	0.00167324	0.005785	0.0109518	0.55468	0.0333666	1.30172		0.248498	0.237316	-0.651236	0.222468	0.200058	-0.0747909	17.0337	4.5082
1.71838	30.7377		1.71838	39.3309		0	0		0.734066	105.267		17.0337	-7.84046		-0.00611431	-0.0551628	0.32089	0.0143281	-0.137085	0.866898	1.73507	8.79054		0.0157903	-0.00349176	0.425052	0.0170347	0.0226988	0.967889	1.73507	2.76536		-0.000265	-0.000881789	0.00361941	0.005875	0.010976	0.55626	0.05005	1.38414		0.249555	0.240887	-0.663775	0.224607	0.203046	-0.0850424	17.2005	4.47807
1.73507	31.3069		1.73507	39.3533		0.0166833	8.2469		0.750749	106.898		17.2005	-7.86433		-0.00556382	-0.0573518	0.324935	0.0139141	-0.137639	0.871252	1.75175	8.5993		0.015968	-0.00319784	0.431567	0.0173445	0.022748	0.97444	1.75175	2.74014		-0.000464	-0.0014069	0.00668074	0.005701	0.0110042	0.558565	0.0667333	1.4384		0.252899	0.24344	-0.676203	0.226563	0.205175	-0.0952957	17.3673	4.57191
1.75175	31.3563		1.75175	39.8245		0.0333666	12.2183		0.767433	109.232		17.3673	-8.19556		-0.00487756	-0.0590487	0.329498	0.0142458	-0.138843	0.876082	1.76843	8.53756		0.0160467	-0.00278727	0.437753	0.0181056	0.0230471	0.982161	1.76843	2.72548		-0.000672	-0.00184831	0.00995743	0.005704	0.0110904	0.561108	0.0834166	1.49917		0.255207	0.247611	-0.689018	0.228839	0.207684	-0.106007	17.5342	4.69185
1.76843	31.7777		1.76843	40.0827		0.05005	16.5114		0.784116	111.631		17.5342	-8.19577		-0.00451058	-0.0610795	0.334613	0.0138766	-0.139793	0.880401	1.78512	8.42444		0.0161829	-0.0023512	0.444504	0.0187868	0.0232936	0.989729	1.78512	2.70676		-0.000645	-0.00221201	0.0135199	0.005673	0.0110422	0.564073	0.1001	1.52769		0.25773	0.250712	-0.702094	0.230349	0.209936	-0.115904	17.701	4.78959
1.78512	31.5738		1.78512	40.2604		0.0667333	19.5646		0.800799	112.34		17.701	-8.72126		-0.00387784	-0.0634471	0.33966	0.0137061	-0.140844	0.88557	1.8018	8.27221		0.0162544	-0.00202949	0.451208	0.0191213	0.0227997	0.99721	1.8018	2.62098		-0.000753	-0.00267937	0.0177225	0.005729	0.011202	0.568364	0.116783	1.5937		0.260491	0.255271	-0.715632	0.232254	0.211873	-0.126658	17.8678	5.0238
1.8018	31.4226		1.8018	40.5921		0.0834166	23.0868		0.817483	114.909		17.8678	-8.44471		-0.00347938	-0.0652021	0.344317	0.0134467	-0.141706	0.890489	1.81848	8.16393		0.0165121	-0.00178079	0.458128	0.0192311	0.0225464	1.00324	1.81848	2.57117		-0.000858	-0.00304823	0.0227299	0.006104	0.0113478	0.573178	0.133467	1.66403		0.263594	0.257159	-0.729245	0.234099	0.213656	-0.137533	18.0347	5.07602
1.81848	31.6169		1.81848	40.7711		0.1001	25.1724		0.834166	117.938		18.0347	-8.77346		-0.00297317	-0.0672801	0.349685	0.0133674	-0.142704	0.89533	1.83517	8.05025		0.0162139	-0.0012178	0.464708	0.0195566	0.0223628	1.00987	1.83517	2.50146		-0.000682	-0.00366495	0.0275394	0.006409	0.0111266	0.577661	0.15015	1.70793		0.2672	0.261462	-0.742762	0.235497	0.2159	-0.148398	18.2015	5.33524
1.83517	32.0165		1.83517	40.9378		0.116783	28.044		0.850849	117.156		18.2015	-9.11429		-0.00239967	-0.0693685	0.354561	0.0128576	-0.143381	0.900382	1.85185	7.88245		0.0161446	-0.000661358	0.471955	0.0192161	0.0221314	1.01727	1.85185	2.41502		-0.000977	-0.0039632	0.0332322	0.00651	0.0112518	0.582983	0.166833	1.76675		0.269839	0.265433	-0.757201	0.237519	0.217902	-0.159137	18.3683	5.4898
1.85185	32.5616		1.85185	41.2645		0.133467	31.4284		0.867533	117.161		18.3683	-9.48305		-0.0017458	-0.0717432	0.359252	0.0125871	-0.14404	0.905134	1.86853	7.68943		0.0163421	-0.000325992	0.478954	0.0192528	0.0222639	1.02419	1.86853	2.39208		-0.001111	-0.00468185	0.0395946	0.006542	0.0108736	0.588324	0.183517	1.80956		0.272301	0.26987	-0.772186	0.23913	0.220301	-0.169741	18.5352	5.65404
1.86853	32.5091		1.86853	41.6191		0.15015	33.7569		0.884216	117.562		18.5352	-9.18546		-0.00121521	-0.073796	0.363882	0.0120971	-0.144582	0.910128	1.88522	7.5116		0.016602	1.76866e-05	0.485646	0.019385	0.0224349	1.03219	1.88522	2.36675		-0.001064	-0.00457532	0.0457658	0.006372	0.0108703	0.595286	0.2002	1.78677		0.274225	0.274025	-0.78681	0.241045	0.222348	-0.181692	18.702	5.79494
1.88522	32.4427		1.88522	41.7197		0.166833	36.6448		0	0		18.702	-8.99025		-0.000970628	-0.0756511	0.368711	0.0120105	-0.145106	0.915095	1.9019	7.36848		0.016586	0.000314144	0.492921	0.0194544	0.0224095	1.04041	1.9019	2.33045		-0.001099	-0.00526236	0.0531648	0.006208	0.0112312	0.602045	0.216883	1.88243		0.276344	0.277304	-0.801292	0.242676	0.224782	-0.192205	18.8688	5.84818
1.9019	32.4551		1.9019	41.9598		0.183517	39.9111		0.0166833	9.66621		18.8688	-9.8775		-0.000392166	-0.0780123	0.373835	0.0117652	-0.146077	0.920546	1.91858	7.20787		0.016909	0.000646556	0.499719	0.0200276	0.0226	1.04838	1.91858	2.31434		-0.001066	-0.00555089	0.060736	0.006226	0.0112807	0.608321	0.233567	1.91861		0.279074	0.281072	-0.817101	0.243944	0.226828	-0.204037	19.0357	6.01758
1.91858	32.1532		1.91858	42.2048		0.2002	43.0402		0.0333666	14.2003		19.0357	-10.0097		0.000227821	-0.0805354	0.37853	0.0114914	-0.146543	0.925816	1.93527	6.97564		0.0170484	0.000951809	0.506541	0.0203433	0.0225839	1.05625	1.93527	2.27948		-0.001126	-0.00568427	0.0690531	0.006169	0.0108733	0.615558	0.25025	1.89623		0.281624	0.284408	-0.833263	0.24492	0.228688	-0.215278	19.2025	6.16225
1.93527	32.5979		1.93527	42.5838		0.216883	44.1106		0.05005	19.4086		19.2025	-9.98548		0.0010439	-0.0829698	0.383861	0.0115245	-0.147309	0.930913	1.95195	6.79539		0.0170306	0.00138005	0.513326	0.0207959	0.0219353	1.06377	1.95195	2.17415		-0.001342	-0.00641754	0.0763102	0.006115	0.0113357	0.623926	0.266933	2.01385		0.283457	0.289096	-0.849144	0.246077	0.230733	-0.227017	19.3693	6.3567
1.95195	32.8894		1.95195	42.9419		0.233567	47.1616		0.0667333	22.4249		19.3693	-10.4454		0.00153046	-0.0848861	0.388906	0.0111579	-0.147792	0.935636	1.96863	6.63929		0.0173252	0.00170415	0.520731	0.0206995	0.0219565	1.07146	1.96863	2.13503		-0.001354	-0.00693936	0.0850118	0.006206	0.0112552	0.632219	0.283616	2.0621		0.285409	0.292745	-0.866072	0.246845	0.232683	-0.238636	19.5362	6.48999
1.96863	33.1634		1.96863	43.1673		0.25025	48.6789		0.0834166	25.6663		0	0		0.00201985	-0.0870036	0.393947	0.0107782	-0.148271	0.94105	1.98532	6.45403		0.0173956	0.00198482	0.527622	0.0208413	0.0220126	1.07907	1.98532	2.11051		-0.001289	-0.00756963	0.0936854	0.006363	0.0114817	0.640515	0.3003	2.15015		0.286363	0.29841	-0.883303	0.247375	0.234341	-0.24992	19.703	6.75304
1.98532	33.5607		1.98532	42.8798		0.266933	51.6346		0.1001	29.2905		0.0166833	-1.74494		0.00247923	-0.0890776	0.398489	0.0104307	-0.148405	0.946664	2.002	6.23174		0.0177918	0.00285739	0.534929	0.0209244	0.0222028	1.08737	2.002	2.03166		-0.001361	-0.00805844	0.103715	0.006275	0.0113564	0.650096	0.316983	2.18667		0.289553	0.302151	-0.900666	0.24799	0.236097	-0.261422	19.8698	6.96056
2.002	33.5938		2.002	43.2348		0.283616	53.1954		0.116783	32.1791		0.183517	-1.57493		0.00302933	-0.0909712	0.403327	0.0101015	-0.149048	0.951952	2.01868	6.08705		0.0176759	0.00328034	0.541976	0.0211441	0.0219192	1.09499	2.01868	1.96348		-0.001293	-0.00867486	0.113316	0.006185	0.0112956	0.660063	0.333666	2.23355		0.290197	0.307845	-0.919396	0.248526	0.237753	-0.273916	20.0367	7.20005
2.01868	33.6973		2.01868	43.5239		0.3003	56.2684		0.133467	35.0085		0.35035	-1.65092		0.00337127	-0.0932712	0.409022	0.0101416	-0.14913	0.956742	2.03537	5.86546		0.0179193	0.00402612	0.549901	0.0209807	0.0219625	1.10249	2.03537	1.88596		-0.001357	-0.00883783	0.123175	0.006011	0.0115096	0.670059	0.35035	2.26603		0.292811	0.313037	-0.937314	0.249017	0.239264	-0.285324	20.2035	7.49623
2.03537	33.5524		2.03537	43.875		0.316983	57.8066		0.15015	37.8511		0.517183	-1.5904		0.00416738	-0.0954994	0.414354	0.0095048	-0.149517	0.961992	2.05205	5.66055		0.0179548	0.00440706	0.557558	0.0209489	0.0219482	1.11097	2.05205	1.84169		-0.001347	-0.00936989	0.133161	0.0061	0.0121211	0.680746	0.367033	2.37849		0.295048	0.31699	-0.955589	0.249564	0.240998	-0.298112	20.3703	7.67178
2.05205	33.7152		2.05205	43.9553		0.333666	60.1868		0.166833	40.7097		0.684016	-1.69339		0.00465672	-0.0978813	0.419393	0.00920452	-0.149624	0.967499	2.06873	5.41361		0.0180984	0.00479853	0.564666	0.0210657	0.0218252	1.11917	2.06873	1.78526		-0.001319	-0.00975413	0.143836	0.006197	0.0121129	0.69105	0.383716	2.41961		0.296874	0.323313	-0.975547	0.249947	0.24302	-0.309859	20.5372	7.95308
2.06873	33.7268		2.06873	44.3063		0.35035	62.5641		0.183517	43.0638		0.850849	-1.52946		0.00512528	-0.100218	0.424799	0.00905668	-0.149737	0.972822	2.08542	5.17929		0.0184181	0.00514137	0.571403	0.0212695	0.0216438	1.12778	2.08542	1.72409		-0.001365	-0.00972753	0.155862	0.006429	0.0126082	0.70133	0.4004	2.48331		0	0	0	0.0262016	0.0216151	0.647668	0.0166833	3.00211
2.08542	34.1988		2.08542	44.3687		0.367033	64.6347		0.2002	46.5317		1.01768	-1.89795		0.00569548	-0.102369	0.430082	0.00858037	-0.150015	0.978027	2.1021	4.97869		0.0185466	0.00575184	0.578842	0.0209399	0.0217549	1.1372	2.1021	1.65995		-0.001699	-0.00981321	0.167204	0.005885	0.0131432	0.714589	0.417083	2.52898		0.00143011	0.000447173	-0.00249591	0.0207369	0.0167732	0.642139	0.183517	2.24613
2.1021	34.533		2.1021	44.5367		0.383716	67.4217		0.216883	47.3133		1.18452	-2.05071		0.00616365	-0.104609	0.435145	0.00868264	-0.15026	0.983486	2.11878	4.76632		0.0186745	0.00609671	0.586194	0.0208115	0.0215976	1.14474	2.11878	1.6047		-0.001741	-0.0108771	0.179343	0.005932	0.013696	0.727087	0.433766	2.69084		0.00331303	0.000806393	-0.00429296	0.0142202	0.0128248	0.637225	0.35035	1.44923
2.11878	34.2944		2.11878	44.1861		0.4004	69.6909		0.233567	51.5833		1.35135	-1.85513		0.00662251	-0.106722	0.440365	0.00794326	-0.150307	0.988804	2.13547	4.54585		0.0189582	0.00622335	0.59363	0.0208312	0.0212734	1.15412	2.13547	1.54998		-0.001705	-0.0112416	0.19123	0.005948	0.013904	0.739607	0.45045	2.74416		0.00552555	0.000703289	-0.00593007	0.00731153	0.00928158	0.631438	0.517183	0.787625
2.13547	34.1294		2.13547	44.0899		0.417083	72.7517		0.25025	54.0883		1.51818	-2.05123		0.00697579	-0.108796	0.445682	0.00787072	-0.150433	0.994522	2.15215	4.3394		0.0192349	0.00673795	0.601172	0.0207569	0.0211723	1.16229	2.15215	1.48175		-0.001711	-0.011286	0.204466	0.006049	0.014637	0.752542	0.467133	2.8265		0.00737583	0.000393289	-0.00780635	0.00319875	0.00740209	0.625318	0.684016	0.738335
2.15215	34.3024		2.15215	44.2295		0.433766	73.15		0.266933	56.1611		1.68502	-2.13836		0.00754017	-0.110953	0.450721	0.00758059	-0.150497	0.999562	2.16883	4.12095		0.0193138	0.00702043	0.608708	0.0207178	0.0213502	1.17121	2.16883	1.46626		-0.001638	-0.0116897	0.216816	0.006719	0.0148253	0.766561	0.483816	2.895		0.00871127	-0.000666036	-0.0100593	0.00057786	0.00645549	0.618971	0.850849	0.984594
2.16883	34.2819		2.16883	44.7031		0.45045	75.5001		0.283616	58.2737		1.85185	-1.93055		0.00787457	-0.112727	0.456318	0.00698993	-0.15082	1.00578	2.18552	3.96686		0.0197636	0.00691958	0.616178	0.0207859	0.021374	1.17915	2.18552	1.47444		-0.002247	-0.011465	0.230109	0.006594	0.015588	0.782052	0.5005	2.95184		0.00901275	-0.002106	-0.0121441	0.00164878	0.00859347	0.614366	1.01768	1.18768
2.18552	34.6358		2.18552	44.8449		0.467133	77.9105		0.3003	62.5428		2.01868	-2.09529		0.00824641	-0.115074	0.46165	0.00671826	-0.150997	1.01095	2.2022	3.74508		0.0198163	0.00728037	0.623538	0.0208427	0.0212762	1.18801	2.2022	1.42415		-0.002212	-0.0124348	0.244271	0.006655	0.016427	0.794591	0.517183	3.14038		0.00904793	-0.00411624	-0.0145903	0.0031297	0.0108047	0.610904	1.18452	1.47003
2.2022	34.5657		2.2022	45.0811		0.483816	80.7313		0.316983	63.5932		2.18552	-1.91305		0.00914896	-0.117186	0.466882	0.00640922	-0.150702	1.01707	2.21888	3.49758		0.0202458	0.00768905	0.630835	0.0212021	0.0211815	1.19729	2.21888	1.36789		-0.002385	-0.0126546	0.258515	0.006389	0.0172117	0.811152	0.533866	3.2239		0.00801989	-0.0062041	-0.0170981	0.00647745	0.0133406	0.606761	1.35135	1.79999
2.21888	34.6262		2.21888	45.3725		0.5005	81.6683		0.333666	66.1091		2.35235	-2.03136		0.00940867	-0.119479	0.471908	0.00592852	-0.150381	1.02262	2.23557	3.23185		0.0204141	0.00792031	0.638319	0.0209991	0.0211664	1.20673	2.23557	1.33627		-0.002725	-0.0127973	0.272527	0.006956	0.0176418	0.826048	0.55055	3.30264		0.00719988	-0.0073955	-0.0198344	0.00944381	0.0143332	0.604663	1.51818	2.00333
2.23557	34.6679		2.23557	45.4897		0.517183	83.0107		0.35035	68.167		2.51918	-2.11453		0.0101296	-0.121685	0.477346	0.00573847	-0.150366	1.02778	2.25225	3.01746		0.0204119	0.00849191	0.645673	0.0206874	0.0212546	1.21483	2.25225	1.28488		-0.002963	-0.0131312	0.285998	0.00739	0.0189505	0.842664	0.567233	3.4655		0.00651422	-0.00853816	-0.0229864	0.011356	0.0133106	0.602251	1.68502	2.04988
2.25225	34.7083		2.25225	45.5145		0.533866	87.6566		0.367033	69.6525		2.68601	-2.36727		0.0104982	-0.124002	0.482727	0.00520263	-0.150362	1.03311	2.26893	2.79678		0.020703	0.00894731	0.653277	0.0211896	0.0212768	1.22475	2.26893	1.23693		-0.003373	-0.0128137	0.303174	0.007408	0.0202825	0.860011	0.583916	3.57691		0.0063171	-0.00915951	-0.0264938	0.0118734	0.0109003	0.600065	1.85185	1.90275
2.26893	34.7655		2.26893	45.9239		0.55055	87.3966		0.383716	71.2698		2.85285	-2.13839		0.0111347	-0.126353	0.488626	0.00469631	-0.150724	1.03839	2.28562	2.62528		0.020781	0.00929236	0.660994	0.0209642	0.0214617	1.23424	2.28562	1.21628		-0.003985	-0.0126581	0.317139	0.007662	0.0213511	0.878556	0.6006	3.66372		0.00636738	-0.00913602	-0.0297141	0.0113137	0.00729517	0.597457	2.01868	1.56723
2.28562	34.8713		2.28562	46.319		0.567233	88.6601		0.4004	73.7871		3.01968	-2.48382		0.0113293	-0.127825	0.493846	0.00425586	-0.150473	1.04404	2.3023	2.46931		0.0210916	0.00983107	0.668763	0.0210499	0.0215614	1.24413	2.3023	1.16796		-0.004092	-0.0131151	0.332432	0.008084	0.0221493	0.89364	0.617283	3.80324		0.00688039	-0.00929466	-0.0331683	0.00940312	0.00345493	0.594485	2.18552	1.18625
2.3023	35.0232		2.3023	46.7692		0.583916	91.335		0.417083	74.8895		3.18651	-2.41437		0.0115559	-0.129464	0.499365	0.00409111	-0.150736	1.0505	2.31898	2.34232		0.0210674	0.00997293	0.67674	0.0208827	0.0217426	1.25402	2.31898	1.16814		-0.004443	-0.013445	0.348673	0.009377	0.0232881	0.912104	0.633966	3.98461		0.006891	-0.00932377	-0.0363597	0.0068158	-0.000860527	0.589585	2.35235	0.774666
2.31898	35.3409		2.31898	47.2922		0.6006	94.4321		0.433766	77.5221		3.35335	-2.61507		0.0119671	-0.131297	0.504847	0.00395286	-0.150215	1.05631	2.33567	2.13373		0.0212629	0.0102999	0.68451	0.0211877	0.021873	1.26368	2.33567	1.14477		-0.004732	-0.0138311	0.364727	0.009718	0.0244786	0.932135	0.65065	4.12732		0.00713261	-0.00979886	-0.0397065	0.00459349	-0.00255296	0.584587	2.51918	0.70462
2.33567	35.3814		2.33567	47.7214		0.617283	93.4477		0.45045	79.2742		3.52018	-2.14914		0.012152	-0.133017	0.510157	0.0036364	-0.150292	1.06239	2.35235	1.9975		0.0215248	0.0106114	0.692086	0.0211351	0.0216728	1.27244	2.35235	1.09258		-0.004618	-0.0133012	0.38108	0.010298	0.0259408	0.950078	0.667333	4.2197		0.00704896	-0.0103897	-0.0431835	0.00269771	-0.00406228	0.578725	2.68601	0.707434
2.35235	35.5179		2.35235	48.1254		0.633966	96.4058		0.467133	81.4285		3.68701	-2.74513		0.0124965	-0.13503	0.515783	0.00290056	-0.149708	1.069	2.36903	1.81557		0.0216208	0.0109358	0.700315	0.021022	0.0214777	1.28225	2.36903	1.03948		-0.005231	-0.0131102	0.397514	0.011268	0.0276665	0.971481	0.684016	4.38252		0.00696151	-0.0120756	-0.0467539	0.00190815	-0.00260396	0.572226	2.85285	0.993616
2.36903	35.3536		2.36903	48.4402		0.65065	98.5691		0.483816	82.2402		3.85385	-2.72336		0.0129616	-0.137386	0.521316	0.00217524	-0.149428	1.0747	2.38572	1.6733		0.0218558	0.0112469	0.708399	0.0214762	0.0211492	1.29125	2.38572	0.974035		-0.005793	-0.0132944	0.414609	0.013006	0.0290835	0.99174	0.7007	4.59267		0.00625852	-0.0133105	-0.0500262	0.00131759	-0.00149268	0.56735	3.01968	1.18858
2.38572	35.6008		2.38572	48.5835		0.667333	100.824		0.5005	86.2452		4.02068	-2.64507		0.0134643	-0.139379	0.526945	0.0013633	-0.149435	1.08059	2.4024	1.62788		0.0221142	0.0113698	0.716541	0.0211673	0.0213491	1.30226	2.4024	0.980471		-0.006261	-0.0128558	0.432727	0.013598	0.0303083	1.0127	0.717383	4.68339		0.00599831	-0.0148679	-0.0538574	0.00230609	0.000148348	0.559264	3.18651	1.44475
2.4024	35.821		2.4024	48.5444		0.684016	102.036		0.517183	87.0672		4.18751	-2.60361		0.0137369	-0.14069	0.532911	0.000870242	-0.148965	1.08716	2.41908	1.58106		0.0222358	0.0119494	0.72497	0.0212798	0.0218206	1.31198	2.41908	0.967895		-0.006589	-0.0126643	0.449794	0.014459	0.0331073	1.0343	0.734066	4.92619		0.00521076	-0.0161099	-0.0576073	0.0027153	0.00116936	0.553593	3.35335	1.63617
2.41908	36.2078		2.41908	49.2034		0.7007	104.908		0.533866	88.7646		4.35435	-2.77352		0.0141514	-0.142534	0.538591	0.00140798	-0.148986	1.09307	2.43577	1.47564		0.0225289	0.0121224	0.733127	0.0215538	0.0216382	1.3226	2.43577	0.929678		-0.007382	-0.0124864	0.468535	0.015762	0.0342564	1.05476	0.750749	5.08447		0.00466146	-0.0170129	-0.0618401	0.00352116	0.00243944	0.548676	3.52018	1.82808
2.43577	36.2562		2.43577	49.6782		0.717383	105.782		0.55055	90.8335		4.52118	-2.89676		0.0143649	-0.144012	0.544527	0.000836844	-0.148895	1.09891	2.45245	1.48606		0.0225868	0.0127188	0.741469	0.0217683	0.0215225	1.33247	2.45245	0.857119		-0.007559	-0.0123041	0.485709	0.016986	0.0372431	1.07988	0.767433	5.31663		0.00458966	-0.0168676	-0.065422	0.00354013	0.000790777	0.543196	3.68701	1.66484
2.45245	36.4485		2.45245	49.9394		0.734066	106.149		0.567233	92.7906		4.68801	-3.01202		0.0146848	-0.145496	0.550415	0.00049599	-0.148443	1.10441	2.46913	1.49842		0.0222853	0.0132743	0.749748	0.0218689	0.0218536	1.34302	2.46913	0.829461		-0.007418	-0.0129932	0.503106	0.018119	0.0388176	1.10308	0.784116	5.49922		0.00468846	-0.016713	-0.0699981	0.00205992	0.000381425	0.537642	3.85385	1.63038
2.46913	36.4673		2.46913	49.8716		0.750749	110.238		0.583916	92.1075		4.85485	-2.85386		0.0148955	-0.146966	0.556105	-0.000118757	-0.14772	1.11193	2.48582	1.54929		0.0221939	0.0133704	0.757804	0.0223659	0.0218536	1.35394	2.48582	0.815451		-0.007545	-0.0122693	0.524633	0.019704	0.041581	1.12775	0.800799	5.71434		0.00501785	-0.0162552	-0.0745064	0.00174088	-0.00392854	0.530715	4.02068	1.20731
2.48582	36.2151		2.48582	50.3256		0.767433	112.758		0.6006	94.1188		5.02168	-2.943		0.0154891	-0.148549	0.562035	-0.000645267	-0.148194	1.11821	2.5025	1.66206		0.0231649	0.0136858	0.765645	0.0224716	0.021886	1.36373	2.5025	0.78833		0	0	0	-0.008809	0.0037913	0.552657	0.0166833	0.99415		0.00534554	-0.0153107	-0.0788045	0.00111321	-0.00606466	0.526954	4.18751	0.961712
2.5025	36.3059		2.5025	50.2934		0.784116	112.838		0.617283	96.722		5.18851	-3.18786		0.0161056	-0.150305	0.568267	-0.0014704	-0.147971	1.12395	2.51918	1.82752		0.0229822	0.0139017	0.774629	0.0222132	0.022364	1.37722	2.51918	0.807886		-0.000156	-9.69089e-05	0.00313146	-0.008769	0.00368593	0.55567	0.0333666	0.975381		0.00553675	-0.01468	-0.0830979	-4.95066e-06	-0.00794591	0.521534	4.35435	0.826372
2.51918	36.5452		2.51918	50.4444		0.800799	116.133		0.633966	98.1225		5.35535	-2.85151		0.0162128	-0.151849	0.573725	-0.00187653	-0.147692	1.13107	2.53586	1.90738		0.0231024	0.0144182	0.783071	0.0224012	0.0220538	1.3867	2.53586	0.727778		-0.000327	-0.000275696	0.00657756	-0.008285	0.00323022	0.559604	0.05005	0.900871		0.00582149	-0.0143397	-0.0877037	0.000327397	-0.00881541	0.516991	4.52118	0.738188
2.53586	36.5082		2.53586	50.4832		0	0		0.65065	99.0965		5.52218	-2.98935		0.0166914	-0.153172	0.579906	-0.00263251	-0.147583	1.13795	2.55255	2.06448		0.0231892	0.0144806	0.791785	0.0229209	0.0223405	1.39891	2.55255	0.742146		-0.000414	-0.00068258	0.0109717	-0.007966	0.00298652	0.563056	0.0667333	0.871291		0.0056409	-0.0137446	-0.0924963	0.000771465	-0.00865771	0.511431	4.68801	0.668047
2.55255	36.8341		2.55255	50.5854		0.0166833	13.1935		0.667333	101.472		5.68901	-3.2812		0.0169068	-0.154422	0.585838	-0.00278067	-0.147519	1.14384	2.56923	2.14115		0.0233696	0.0148266	0.799745	0.0232562	0.0225024	1.40919	2.56923	0.721662		-0.000618	-0.000901428	0.0155959	-0.007971	0.00243347	0.566745	0.0834166	0.83928		0.00572948	-0.0139085	-0.0975179	0.00199083	-0.00833796	0.504414	4.85485	0.638562
2.56923	36.9114		2.56923	50.9671		0.0333666	18.7487		0.684016	103.758		5.85585	-3.22665		0.0173037	-0.155927	0.591144	-0.00259285	-0.147015	1.15109	2.58591	2.22966		0.0234024	0.01522	0.808716	0.0235	0.0225626	1.41974	2.58591	0.68854		-0.00063	-0.00152793	0.0208302	-0.007753	0.00159366	0.570365	0.1001	0.810792		0.00517351	-0.0141127	-0.102242	0.00439403	-0.00658478	0.500129	5.02168	0.719828
2.58591	36.9124		0	0		0.05005	25.0683		0.7007	104.301		6.02268	-3.40155		0.0173274	-0.157117	0.59731	-0.00316392	-0.147166	1.1563	2.6026	2.33362		0.0235445	0.0157252	0.816906	0.0230609	0.0226242	1.43072	2.6026	0.645536		-0.000782	-0.00163803	0.0263571	-0.007322	0.0011875	0.575752	0.116783	0.742941		0.00517327	-0.0143959	-0.107144	0.00584894	-0.00491606	0.493018	5.18851	0.907235
2.6026	36.712		0.0166833	2.17435		0.0667333	27.9373		0.717383	105.755		6.18951	-3.52165		0.0175371	-0.158505	0.603581	-0.00404063	-0.146857	1.16217	2.61928	2.51357		0.0237501	0.0161195	0.826362	0.02376	0.0226776	1.44204	2.61928	0.610282		-0.001011	-0.00148298	0.0322736	-0.006635	0.000510923	0.581918	0.133467	0.621984		0.00529813	-0.0139159	-0.112439	0.00756886	-0.00307755	0.487407	5.35535	1.05761
2.61928	37.157		0.0333666	2.73692		0.0834166	30.8959		0.734066	108.002		6.35635	-3.76005		0.0179863	-0.159921	0.609449	-0.00469135	-0.146828	1.16933	2.63596	2.6778		0.0239978	0.0166556	0.835194	0.0241213	0.0229032	1.45368	2.63596	0.578856		-0.001077	-0.00215912	0.0385452	-0.006611	-1.24139e-05	0.588444	0.15015	0.618445		0.0059811	-0.0138039	-0.117146	0.00863239	-0.00108783	0.481461	5.52218	1.2431
2.63596	36.9077		0.05005	3.21948		0.1001	33.1672		0.750749	109.571		6.52318	-3.6755		0.0182401	-0.161194	0.616	-0.00518911	-0.146668	1.17635	2.65265	2.81641		0.023876	0.0170225	0.844108	0.0244888	0.0230967	1.46623	2.65265	0.56224		-0.00109	-0.0026241	0.0453336	-0.006283	-0.000387157	0.594588	0.166833	0.589811		0.00659793	-0.0132843	-0.122067	0.00896686	0.000217434	0.474615	5.68901	1.31606
2.65265	37.1774		0.0667333	3.704		0.116783	35.769		0.767433	111.182		6.69001	-3.56196		0.0180574	-0.16202	0.621963	-0.00569708	-0.146835	1.18245	2.66933	2.87963		0.0238343	0.017157	0.852692	0.0240682	0.0230493	1.47657	2.66933	0.541549		-0.001341	-0.00283263	0.0527005	-0.005881	-0.00042901	0.602078	0.183517	0.535736		0.0080472	-0.0125669	-0.127297	0.00853085	0.000424577	0.465546	5.85585	1.25624
2.66933	37.4189		0.0834166	4.4709		0.133467	38.2895		0.784116	112.898		6.85685	-3.53503		0.0184631	-0.163165	0.62801	-0.00624742	-0.146942	1.18862	2.68601	3.01827		0.023906	0.0169694	0.861043	0.0247913	0.0233175	1.4902	2.68601	0.583681		-0.001226	-0.00356452	0.0603294	-0.005385	-0.000368549	0.610329	0.2002	0.546392		0.00957855	-0.0115001	-0.132346	0.0082545	0.000450424	0.45904	6.02268	1.16473
2.68601	37.5716		0.1001	5.20052		0.15015	40.8486		0.800799	114.434		7.02368	-3.84467		0.0184638	-0.163975	0.634093	-0.00711642	-0.147088	1.19487	2.7027	3.12864		0.0240492	0.0170686	0.869893	0.0253688	0.0233034	1.5018	2.7027	0.577822		-0.001494	-0.00358411	0.0686071	-0.005053	-0.000986279	0.617148	0.216883	0.460231		0.011287	-0.0104821	-0.137661	0.00863231	0.000824004	0.451344	6.18951	1.12956
2.7027	37.3398		0.116783	5.50367		0.166833	43.6767		0.817483	115.056		7.19051	-3.68139		0.0183853	-0.164977	0.640504	-0.00770651	-0.147134	1.20113	2.71938	3.22709		0.0241518	0.0171899	0.878576	0.0252044	0.0228089	1.51437	2.71938	0.515151		-0.001368	-0.00419382	0.076996	-0.005096	-0.00123949	0.625317	0.233567	0.497028		0.0128753	-0.00930066	-0.143193	0.00897036	0.00104408	0.445674	6.35635	1.07572
2.71938	37.4063		0.133467	6.16609		0.183517	46.1985		0.834166	115.499		7.35735	-3.85541		0.0186055	-0.165829	0.64632	-0.00854228	-0.14729	1.20952	2.73606	3.34059		0.0244353	0.0178585	0.888075	0.026001	0.0233928	1.52619	2.73606	0.516415		-0.00134	-0.00461542	0.0864772	-0.004708	-0.00172132	0.633641	0.25025	0.464987		0.0145908	-0.00764522	-0.148996	0.0107523	0.0012373	0.437206	6.52318	0.945694
2.73606	37.2374		0.15015	6.53256		0.2002	49.4188		0	0		7.52418	-4.08418		0.0188519	-0.166801	0.652804	-0.00937099	-0.147175	1.21704	2.75275	3.48639		0.0242413	0.0185397	0.896926	0.0258403	0.0230453	1.53727	2.75275	0.427777		-0.001557	-0.00546266	0.0957348	-0.004226	-0.00190582	0.642002	0.266933	0.466405		0.016076	-0.00670049	-0.154869	0.0117985	0.0013177	0.429217	6.69001	0.891391
2.75275	37.2103		0.166833	7.08145		0.216883	51.7263		0.0166833	8.73237		7.69101	-4.07723		0.0189725	-0.167641	0.658716	-0.00940598	-0.147557	1.22327	2.76943	3.52389		0.0245455	0.018687	0.906729	0.0270964	0.022953	1.55121	2.76943	0.44188		-0.001715	-0.00593916	0.105507	-0.003625	-0.00218917	0.652716	0.283616	0.440633		0.0171472	-0.00535674	-0.160558	0.0141243	0.00157295	0.423716	6.85685	0.741349
2.76943	37.1902		0.183517	7.56725		0.233567	54.2682		0.0333666	12.538		7.85784	-4.28169		0.0189593	-0.168522	0.665217	-0.0103937	-0.14759	1.22964	2.78611	3.65478		0.0244547	0.0190524	0.915756	0.0281649	0.0235936	1.56439	2.78611	0.517984		-0.002012	-0.00629232	0.11487	-0.003413	-0.00228008	0.663032	0.3003	0.444195		0.0183804	-0.00438489	-0.166243	0.0173101	0.00287878	0.418741	7.02368	0.719081
2.78611	36.8335		0.2002	8.04871		0.25025	55.577		0.05005	17.6907		8.02468	-3.81361		0.0190077	-0.169211	0.671178	-0.0109295	-0.14775	1.23716	2.8028	3.72363		0.024262	0.0190336	0.925697	0.0293934	0.0243647	1.57835	2.8028	0.649569		-0.001721	-0.00670225	0.125332	-0.002752	-0.00245246	0.673994	0.316983	0.456661		0.0197553	-0.00334171	-0.17242	0.0195855	0.00357339	0.412255	7.19051	0.677825
2.8028	36.7744		0.216883	8.44188		0.266933	58.049		0.0667333	21.4651		8.19151	-4.33463		0.0189609	-0.169978	0.677305	-0.011644	-0.147948	1.24579	2.81948	3.79501		0.0244932	0.019065	0.934951	0.0294067	0.0240163	1.59204	2.81948	0.608222		-0.001759	-0.00704318	0.136188	-0.002785	-0.00244345	0.684281	0.333666	0.492644		0.0209501	-0.00262634	-0.178402	0.0219357	0.00474213	0.405362	7.35735	0.729608
2.81948	37.0292		0.233567	9.06089		0.283616	59.6931		0.0834166	24.674		8.35834	-4.19252		0.019112	-0.170825	0.683615	-0.0119107	-0.148137	1.2519	2.83616	3.86912		0.0249913	0.0192893	0.944653	0.0305999	0.0242305	1.6052	2.83616	0.648335		-0.001734	-0.00777254	0.148087	-0.002412	-0.00271119	0.696301	0.35035	0.533689		0.0224742	-0.00168415	-0.18458	0.0237695	0.00553438	0.397708	7.52418	0.721593
2.83616	36.8149		0.25025	9.61145		0.3003	62.8367		0.1001	28.1078		8.52518	-4.457		0.0191013	-0.171505	0.689549	-0.0122993	-0.148217	1.25942	2.85285	3.92444		0.0250267	0.0196001	0.953931	0.0318074	0.0237471	1.61874	2.85285	0.684984		-0.001753	-0.00842019	0.159072	-0.002075	-0.00245891	0.707553	0.367033	0.623614		0.0241376	-0.000617671	-0.191101	0.0249533	0.00572953	0.38876	7.69101	0.632295
2.85285	37.1458		0.266933	10.0922		0.316983	64.2978		0.116783	31.6413		8.69201	-4.33897		0.0192475	-0.171818	0.69567	-0.0131073	-0.148371	1.26688	2.86953	4.00145		0	0	0	-0.0253393	0.0141158	0.583422	0.0166833	2.84621		-0.001802	-0.00910984	0.171048	-0.001446	-0.00313765	0.719206	0.383716	0.62532		0.0262642	0.00057934	-0.19745	0.0259598	0.00755995	0.383279	7.85784	0.689341
2.86953	36.7958		0.283616	10.6849		0.333666	67.4409		0.133467	34.6002		8.85884	-4.56673		0.0194474	-0.172385	0.701119	-0.0136894	-0.148367	1.27292	2.88621	4.09389		0.000125418	-4.50674e-05	0.00053733	-0.0252207	0.0150267	0.582958	0.0333666	2.89848		-0.001786	-0.00947938	0.183273	-0.001067	-0.00250784	0.7321	0.4004	0.731628		0.0284288	0.00163449	-0.204175	0.0263664	0.00818667	0.374438	8.02468	0.680166
2.88621	37.3332		0.3003	11.3016		0.35035	69.547		0.15015	38.101		9.02568	-4.38801		0.0194214	-0.173111	0.707459	-0.014511	-0.149447	1.28078	2.9029	4.12712		0.00013492	0.000113293	0.00095984	-0.0251312	0.0144984	0.583418	0.05005	2.85762		-0.001798	-0.0105301	0.195457	-0.000336	-0.00228787	0.748337	0.417083	0.86742		0.03037	0.00267653	-0.210144	0.0272279	0.0098803	0.366547	8.19151	0.780786
2.9029	37.2813		0.316983	11.633		0.367033	71.1859		0.166833	41.4131		9.19251	-4.87716		0.0193413	-0.173477	0.713797	-0.0149651	-0.150062	1.28813	2.91958	4.13641		0.000114796	0.000283639	0.00169876	-0.0250645	0.014054	0.583725	0.0667333	2.82288		-0.001867	-0.0113574	0.208807	-0.000475	-0.00211719	0.760965	0.433766	0.969555		0.032679	0.00406199	-0.216855	0.0284253	0.0104479	0.357551	8.35834	0.765312
2.91958	37.4719		0.333666	12.2786		0.383716	72.9297		0.183517	43.5013		9.35934	-4.72477		0.0195383	-0.174009	0.719939	-0.0150884	-0.150349	1.29687	2.93626	4.15757		0.000238494	0.000393858	0.00207886	-0.0250981	0.0135281	0.583968	0.0834166	2.80781		-0.001841	-0.012139	0.222203	-0.000705	-0.00220073	0.775712	0.45045	1.03533		0.0346831	0.00525569	-0.22345	0.029761	0.0116769	0.349722	8.52518	0.808712
2.93626	37.4607		0.35035	12.6691		0.4004	75.8253		0.2002	46.5922		9.52618	-4.71393		0.0195851	-0.174559	0.726495	-0.0163317	-0.150987	1.30438	2.95295	4.2516		0.000400109	0.000638201	0.00294004	-0.0251415	0.0129423	0.584459	0.1001	2.79112		-0.001867	-0.0120638	0.235427	-0.000232	-0.00155382	0.790234	0.467133	1.0983		0.0367017	0.0068278	-0.230431	0.0311223	0.0124605	0.340608	8.69201	0.795435
2.95295	37.6451		0.367033	13.0688		0.417083	77.2978		0.216883	50.0643		9.69301	-4.72806		0.0197006	-0.174878	0.732404	-0.0172865	-0.151398	1.31196	2.96963	4.32293		0.000390706	0.00108151	0.00372611	-0.0252334	0.0124802	0.585153	0.116783	2.76151		-0.001828	-0.0129534	0.249972	0.000844	-0.00147504	0.806083	0.483816	1.21405		0.0385124	0.00816496	-0.237311	0.0327431	0.013875	0.332643	8.85884	0.815944
2.96963	37.8629		0.383716	13.5936		0.433766	80.1043		0.233567	51.4358		9.85984	-4.91542		0.0193644	-0.175023	0.739381	-0.017358	-0.152214	1.3202	2.98631	4.25657		0.00045067	0.00108507	0.00475678	-0.0252616	0.0119201	0.585968	0.133467	2.74846		-0.002276	-0.0138142	0.263618	0.001134	-0.000839203	0.821977	0.5005	1.37637		0.0404794	0.00948064	-0.244553	0.0346614	0.0146233	0.324694	9.02568	0.781519
2.98631	38.0126		0.4004	14.1587		0.45045	81.8443		0.25025	55.1577		10.0267	-4.9977		0.0193028	-0.175264	0.745456	-0.0177508	-0.152947	1.32675	3.003	4.25567		0.000497392	0.00130833	0.00561247	-0.0251459	0.0113538	0.586716	0.15015	2.71344		-0.002337	-0.0143322	0.278753	0.001506	-0.000402401	0.838201	0.517183	1.47959		0.0420781	0.011248	-0.251475	0.0370012	0.015729	0.318294	9.19251	0.680917
3.003	38.2297		0.417083	14.4665		0.467133	83.9644		0.266933	57.3068		10.1935	-4.87757		0.019151	-0.175628	0.752162	-0.0179362	-0.153248	1.33555	3.01968	4.24646		0.000462678	0.00148586	0.00648305	-0.0251716	0.0108029	0.587328	0.166833	2.68849		-0.00222	-0.015009	0.293305	0.002559	-0.000825277	0.854853	0.533866	1.52677		0.0436954	0.0126521	-0.259325	0.0391724	0.0162982	0.308377	9.35934	0.586321
3.01968	38.5406		0.433766	15.1113		0.483816	85.3413		0.283616	59.5171		10.3603	-5.02488		0.0190246	-0.175897	0.758107	-0.0186641	-0.15378	1.34315	3.03636	4.27173		0.000482808	0.00186709	0.00783767	-0.0252211	0.0102603	0.588338	0.183517	2.6669		-0.001863	-0.0154726	0.309272	0.002822	0.000284928	0.872418	0.55055	1.6721		0.0453013	0.0143938	-0.266843	0.0403828	0.0173108	0.301233	9.52618	0.576737
3.03636	38.2211		0.45045	15.5185		0.5005	88.6423		0.3003	61.736		10.5272	-5.00059		0.0187068	-0.175838	0.764569	-0.0192374	-0.154433	1.35051	3.05305	4.25214		0.00048254	0.00220563	0.00913315	-0.0252834	0.00942112	0.589449	0.2002	2.63992		-0.002152	-0.0160649	0.323951	0.003242	0.000822604	0.888773	0.567233	1.79774		0.047025	0.0160416	-0.274337	0.0421726	0.0183195	0.291384	9.69301	0.542883
3.05305	38.6859		0.467133	16.1262		0.517183	88.7884		0.316983	64.8419		10.694	-4.77871		0.018745	-0.176104	0.770444	-0.0204063	-0.155099	1.35998	3.06973	4.30993		0.000471364	0.00226506	0.0102414	-0.0253368	0.00877075	0.591081	0.216883	2.6236		-0.00235	-0.0164706	0.340023	0.004687	0.000982307	0.907366	0.583916	1.89974		0.0486548	0.0180057	-0.281801	0.043248	0.0192607	0.282584	9.85984	0.563471
3.06973	38.224		0.483816	16.6351		0.533866	91.6625		0.333666	66.1597		10.8608	-5.32772		0.018538	-0.175803	0.77709	-0.0200992	-0.156008	1.3682	3.08641	4.20045		0.000523942	0.00259846	0.0118739	-0.0253841	0.00828113	0.592118	0.233567	2.61726		-0.002469	-0.0168289	0.356249	0.005056	0.00181624	0.926421	0.6006	2.01963		0.0506471	0.0194601	-0.289622	0.044411	0.020027	0.273559	10.0267	0.637028
3.08641	38.6256		0.5005	16.8248		0.55055	92.9647		0.35035	69.8129		11.0277	-5.09034		0.0184175	-0.175895	0.783836	-0.0206624	-0.156808	1.37678	3.1031	4.19508		0.000348137	0.00290712	0.0132602	-0.0253786	0.00782268	0.592873	0.25025	2.58738		-0.00271	-0.017517	0.372495	0.005145	0.00302985	0.947556	0.617283	2.1906		0.0524032	0.0210075	-0.297624	0.0449174	0.0209281	0.263628	10.1935	0.764182
3.1031	38.5599		0.517183	17.2853		0.567233	94.9955		0.367033	71.9878		11.1945	-5.3129		0.0184932	-0.176414	0.790554	-0.0213887	-0.157601	1.38426	3.11978	4.24774		0.000300147	0.00317935	0.014655	-0.0254687	0.00750833	0.594342	0.266933	2.58091		-0.002936	-0.0176864	0.388863	0.006599	0.00380318	0.967123	0.633966	2.32816		0.0543073	0.0223125	-0.305427	0.0455263	0.0220884	0.254932	10.3603	0.898066
3.11978	39.2027		0.533866	18.0417		0.583916	95.4669		0.383716	74.5098		11.3613	-5.34841		0.0183145	-0.176539	0.796544	-0.0208998	-0.157846	1.39416	3.13646	4.15758		0.000210398	0.00336374	0.0164445	-0.0256066	0.00677913	0.59588	0.283616	2.57335		-0.002885	-0.0180393	0.406328	0.007645	0.00540879	0.987454	0.65065	2.53262		0.0559405	0.0237374	-0.313525	0.0466798	0.0232285	0.246096	10.5272	0.949485
3.13646	39.2452		0.55055	18.3231		0.6006	98.7937		0.4004	75.7107		11.5282	-5.35565		0.0183648	-0.176863	0.803307	-0.0215741	-0.159616	1.40364	3.15315	4.14473		0.000182838	0.00345821	0.0182278	-0.0256906	0.00626123	0.597386	0.3003	2.57289		-0.003016	-0.0183626	0.424381	0.008133	0.00667952	1.01002	0.667333	2.67988		0.0579196	0.0248086	-0.321559	0.047442	0.0245359	0.235906	10.694	1.07712
3.15315	39.6888		0.567233	18.631		0.617283	101.165		0.417083	77.2766		11.695	-5.26835		0.0182012	-0.177098	0.80944	-0.0220695	-0.16029	1.41235	3.16983	4.13971		7.73659e-05	0.00362987	0.0199701	-0.025743	0.00575646	0.598978	0.316983	2.562		-0.002829	-0.018953	0.441253	0.009337	0.00799651	1.03333	0.684016	2.85899		0.059589	0.0262084	-0.329228	0.0487032	0.025774	0.226018	10.8608	1.12405
3.16983	39.6626		0.583916	19.1396		0.633966	101.947		0.433766	80.1323		11.8618	-5.37547		0.017953	-0.177306	0.816248	-0.022096	-0.161207	1.42175	3.18651	4.07746		7.3373e-05	0.00370982	0.0219901	-0.0257755	0.0051562	0.600172	0.333666	2.56383		-0.00341	-0.0193655	0.459314	0.010562	0.009832	1.05441	0.7007	3.11337		0.0613417	0.0273019	-0.337873	0.049104	0.0266224	0.217695	11.0277	1.26382
3.18651	39.551		0.6006	19.542		0.65065	104.121		0.45045	82.2072		12.0287	-5.5319		0.0179272	-0.177468	0.822844	-0.0219199	-0.162181	1.43039	3.2032	4.01828		2.87269e-05	0.00380797	0.0238866	-0.0256271	0.00463807	0.601741	0.35035	2.54351		-0.003741	-0.0196944	0.478276	0.010828	0.0111618	1.08066	0.717383	3.2421		0.062916	0.0285938	-0.346117	0.0502404	0.0271101	0.206828	11.1945	1.32216
3.2032	39.4111		0.617283	19.7525		0.667333	107.234		0.467133	83.0423		12.1955	-5.56057		0	0	0	0.00376059	-0.00756559	0.588728	0.0166833	0.822179		-0.00021193	0.0040717	0.0261481	-0.0256849	0.00423208	0.603385	0.367033	2.52683		-0.003811	-0.0202403	0.497302	0.012814	0.0121539	1.10351	0.734066	3.43725		0.0644975	0.0297485	-0.354762	0.0507872	0.0277288	0.199174	11.3613	1.43311
0	0		0.633966	20.1258		0.684016	109.11		0.483816	85.6462		12.3623	-5.47292		-0.000366073	0.000114857	0.000502931	0.00357781	-0.00768907	0.58907	0.0333666	0.851136		-0.000393518	0.00456086	0.0285182	-0.0256268	0.00371325	0.605218	0.383716	2.50677		0	0	0	0.00053	0.0168497	0.552299	0.0166833	1.74832		0.0661512	0.0314029	-0.363373	0.0524063	0.0282987	0.189172	11.5282	1.46085
0.0166833	1.6759		0.65065	20.339		0.7007	110.696		0.5005	87.009		12.5292	-5.70712		-0.00050597	-0.000205669	0.000785165	0.00317421	-0.00800909	0.588839	0.05005	0.840561		-0.000513483	0.00450828	0.0307559	-0.0256676	0.00324014	0.607155	0.4004	2.50197		-9.8e-05	0.000192979	0.00266265	2.5e-05	0.0163248	0.554123	0.0333666	1.67563		0.0676351	0.0328528	-0.372064	0.0530896	0.0283733	0.179464	11.695	1.5807
0.0333666	2.02346		0.667333	20.6535		0.717383	113.071		0.517183	86.8905		12.696	-5.48065		-0.000607733	-0.000284996	0.00107039	0.00287293	-0.00838237	0.58892	0.0667333	0.858984		-0.000524405	0.00456992	0.0330303	-0.0256887	0.00283394	0.608885	0.417083	2.50811		-0.000215	0.000333249	0.00550916	-0.000547	0.0165013	0.558146	0.05005	1.67614		0.0692928	0.0341206	-0.380602	0.0539463	0.028558	0.168494	11.8618	1.70278
0.05005	2.34983		0.684016	21.2407		0.734066	114.647		0.533866	88.7182		12.8628	-5.68236		-0.000759459	-0.000617751	0.00146833	0.00237422	-0.00837198	0.589324	0.0834166	0.815099		-0.000606603	0.00452255	0.0356445	-0.0257635	0.00234022	0.610789	0.433766	2.51393		-0.000326	0.000488321	0.00875832	-0.001341	0.0164275	0.560609	0.0667333	1.65777		0.0702847	0.0355785	-0.389395	0.0548468	0.0289697	0.159796	12.0287	1.75143
0.0667333	2.84552		0.7007	21.645		0	0		0.55055	91.3747		13.0297	-5.85899		-0.000685508	-0.000896469	0.0019086	0.00197412	-0.00846151	0.589633	0.1001	0.781697		-0.000814337	0.00473482	0.0377624	-0.025813	0.00190483	0.61268	0.45045	2.50566		-0.000294	0.000656745	0.0127054	-0.00154	0.0162173	0.564262	0.0834166	1.62117		0.0715685	0.036334	-0.398503	0.0556708	0.0290057	0.150097	12.1955	1.82765
0.0834166	3.36281		0.717383	21.7404		0.0166833	10.5237		0.567233	93.0838		13.1965	-5.86102		-0.000840691	-0.00102777	0.00248773	0.00169697	-0.00882273	0.589883	0.116783	0.799562		-0.000923254	0.0048402	0.0402924	-0.0258452	0.00152574	0.614597	0.467133	2.50665		-0.000334	0.000829083	0.0172712	-0.001985	0.0160851	0.568582	0.1001	1.59435		0.0728922	0.0373738	-0.407626	0.056558	0.0293481	0.140702	12.3623	1.90099
0.1001	3.8901		0.734066	22.3578		0.0333666	15.2599		0.583916	95.7689		13.3633	-5.82537		-0.000815752	-0.00142776	0.00298391	0.00119322	-0.00899043	0.590259	0.133467	0.763373		-0.00114677	0.00502322	0.0430264	-0.0257302	0.0010726	0.616616	0.483816	2.48558		-0.000298	0.000824062	0.0220495	-0.002582	0.0155176	0.573081	0.116783	1.54579		0.0739209	0.0384811	-0.41663	0.0574556	0.0303424	0.13112	12.5292	1.9205
0.116783	3.9781		0.750749	22.8928		0.05005	20.7375		0.6006	96.5154		13.5302	-6.03001		-0.000861234	-0.00139979	0.00358047	0.000779562	-0.00921136	0.590747	0.15015	0.77884		-0.00113863	0.00517458	0.0458133	-0.0256594	0.000678105	0.619271	0.5005	2.48922		-0.000251	0.00105179	0.0274378	-0.003236	0.0149695	0.578051	0.133467	1.48086		0.0750053	0.0389461	-0.426078	0.0586235	0.0306371	0.12109	12.696	1.9227
0.133467	4.15429		0.767433	23.0767		0.0667333	23.2634		0.617283	98.0327		13.697	-6.13902		-0.000814874	-0.00167008	0.00444782	0.000173455	-0.00926941	0.591087	0.166833	0.748418		-0.00123803	0.00516165	0.0483977	-0.0254911	0.000364248	0.621464	0.517183	2.47029		-5.3e-05	0.00119794	0.0331173	-0.003736	0.0144754	0.583427	0.15015	1.43428		0.075806	0.0400014	-0.435125	0.0591365	0.0311533	0.110718	12.8628	1.98018
0.15015	4.53924		0.784116	23.4331		0.0834166	26.3096		0.633966	98.6043		13.8638	-6.21354		-0.000985986	-0.00186302	0.00536144	-9.94073e-06	-0.00969115	0.591716	0.183517	0.770804		-0.00141534	0.00551014	0.0514558	-0.0252094	-0.000142671	0.623721	0.533866	2.4471		-6e-05	0.00165351	0.0394347	-0.004312	0.0142967	0.59038	0.166833	1.38693		0.0773876	0.0405764	-0.444455	0.0600672	0.0315848	0.101135	13.0297	2.04854
0.166833	4.86199		0.800799	23.7807		0.1001	29.2227		0.65065	99.5562		14.0307	-6.45699		-0.00106069	-0.00202635	0.0063123	-0.000408638	-0.00984333	0.591981	0.2002	0.767342		-0.00161591	0.00554452	0.0544857	-0.025047	-0.00040096	0.625731	0.55055	2.42317		-1.2e-05	0.00182682	0.0456233	-0.005063	0.0138988	0.595567	0.183517	1.36312		0.0783691	0.0412293	-0.454158	0.060323	0.0314985	0.090489	13.1965	2.1558
0.183517	5.06148		0.817483	24.2002		0.116783	32.0795		0.667333	100.491		14.1975	-6.15985		-0.000998203	-0.00224836	0.00707211	-0.000879127	-0.0104015	0.592696	0.216883	0.797714		-0.00157827	0.00543318	0.0580258	-0.0249284	-0.000662202	0.628135	0.567233	2.42388		-0.000126	0.00205616	0.052925	-0.005791	0.0137014	0.602259	0.2002	1.35044		0.0795488	0.041888	-0.463843	0.0611354	0.0315161	0.0808726	13.3633	2.22183
0.2002	5.46853		0.834166	24.3394		0.133467	34.0239		0.684016	103.122		14.3643	-6.36565		-0.00102017	-0.00243836	0.00782081	-0.00125479	-0.0102797	0.594041	0.233567	0.766689		-0.00205491	0.00544866	0.0611653	-0.0249692	-0.000719999	0.630991	0.583916	2.38468		-0.000206	0.00229155	0.0605473	-0.006544	0.0133004	0.609219	0.216883	1.32628		0.0810328	0.0426783	-0.473415	0.0614197	0.0310588	0.0696428	13.5302	2.40376
0.216883	5.85255		0.850849	24.8151		0.15015	37.0542		0.7007	104.118		14.5312	-6.57956		-0.000933821	-0.00271586	0.00879802	-0.00176634	-0.0105155	0.59481	0.25025	0.766873		-0.00239286	0.00547095	0.0637668	-0.0247903	-0.00121819	0.633274	0.6006	2.35034		-0.000128	0.00251568	0.0683384	-0.00679	0.0124458	0.616877	0.233567	1.24882		0.0821585	0.0433618	-0.483388	0.0617519	0.0305354	0.0596031	13.697	2.54163
0.233567	6.30621		0.867533	25.0709		0.166833	39.7311		0.717383	106.204		14.698	-6.5984		-0.000753576	-0.00284436	0.00990895	-0.00211871	-0.0108684	0.595748	0.266933	0.795991		-0.00269262	0.0057033	0.0672068	-0.0245052	-0.00133928	0.635808	0.617283	2.30844		-6.7e-05	0.0026809	0.0768159	-0.007377	0.0117801	0.62646	0.25025	1.2165		0.0832557	0.0442606	-0.493532	0.0622179	0.0302331	0.0498591	13.8638	2.66422
0.25025	6.63739		0.884216	25.332		0.183517	42.2606		0.734066	106.921		14.8648	-6.56716		-0.000879794	-0.00279745	0.0107911	-0.00240015	-0.0112857	0.596294	0.283616	0.843794		-0.00317887	0.00578141	0.0706991	-0.0245623	-0.00144387	0.637941	0.633966	2.27865		1.1e-05	0.00289045	0.0858793	-0.00828	0.0115021	0.633608	0.266933	1.25028		0.0843227	0.0446441	-0.503836	0.0624381	0.0293582	0.0393659	14.0307	2.81342
0.266933	6.93482		0.900899	25.9265		0.2002	44.8325		0.750749	109.134		15.0317	-6.80222		-0.000765452	-0.00302768	0.0121274	-0.00253511	-0.0119865	0.597183	0.3003	0.894237		-0.0035973	0.00575638	0.0737211	-0.024296	-0.00169615	0.64113	0.65065	2.22035		9.6e-05	0.00301985	0.0950987	-0.009172	0.0114796	0.642787	0.283616	1.31251		0.0855668	0.0449676	-0.514531	0.0629498	0.0290159	0.0284422	14.1975	2.91796
0.283616	7.14263		0.917583	26.0959		0.216883	48.2791		0.767433	110.451		15.1985	-6.8068		-0.000645902	-0.00339223	0.013414	-0.00291754	-0.0124098	0.597871	0.316983	0.911553		-0.00404784	0.00582383	0.0770039	-0.0240515	-0.00204193	0.643944	0.667333	2.17123		0.000237	0.00337261	0.104289	-0.009647	0.0108477	0.651356	0.3003	1.29766		0.0863979	0.0452202	-0.524771	0.0634678	0.0288404	0.017981	14.3643	2.97212
0.3003	7.59155		0.934266	26.2826		0.233567	50.5742		0.784116	111.455		15.3653	-6.99627		-0.000340621	-0.00357509	0.0148005	-0.0033884	-0.0125225	0.59899	0.333666	0.926972		-0.00413519	0.00593631	0.0807256	-0.0236996	-0.002313	0.647	0.684016	2.1473		0.00033	0.00337699	0.114334	-0.010282	0.0102623	0.660832	0.316983	1.32601		0.0874275	0.0455077	-0.535337	0.0636153	0.0289997	0.00719293	14.5312	3.05707
0.316983	8.11104		0.950949	26.7572		0.25025	52.4579		0.800799	111.072		15.5322	-7.04682		-0.000316263	-0.00377154	0.016305	-0.00356166	-0.0132018	0.600121	0.35035	0.978661		-0.00442245	0.00599847	0.0840373	-0.0235201	-0.00245132	0.650401	0.7007	2.1117		0.000429	0.00322244	0.124699	-0.011297	0.0102279	0.672503	0.333666	1.42835		0.0879215	0.0454525	-0.546303	0.0641225	0.0290105	-0.00347019	14.698	3.05028
0.333666	8.61881		0.967633	27.2855		0.266933	55.1566		0.817483	113.694		15.699	-7.21181		-0.000196111	-0.00414929	0.0177466	-0.00387894	-0.0134456	0.60131	0.367033	0.981657		-0.00474661	0.00599252	0.0874915	-0.0232932	-0.00266442	0.653273	0.717383	2.07181		0.000295	0.00381243	0.135444	-0.012059	0.00958073	0.682174	0.35035	1.42854		0.0889211	0.0455311	-0.557265	0.0640383	0.028904	-0.0136942	14.8648	3.15129
0.35035	8.899		0.984316	27.7934		0.283616	57.419		0.834166	113.374		15.8658	-7.0159		2.54591e-05	-0.0043658	0.0190596	-0.00409384	-0.0139209	0.602479	0.383716	1.02176		-0.00496375	0.00583801	0.0912037	-0.0231211	-0.00269169	0.655808	0.734066	2.03493		0.000502	0.00398634	0.146507	-0.012508	0.00845381	0.694128	0.367033	1.43891		0.0899108	0.0456245	-0.568176	0.0645392	0.0284864	-0.0242634	15.0317	3.22185
0.367033	9.4843		1.001	28.1067		0.3003	59.4522		0.850849	115.584		16.0327	-7.58141		0.000126969	-0.00464531	0.02065	-0.00450724	-0.0142504	0.603971	0.4004	1.04739		-0.00517868	0.00569972	0.0951288	-0.0229799	-0.00278643	0.658408	0.750749	2.00511		0.000515	0.00377201	0.158006	-0.013264	0.00826048	0.70479	0.383716	1.51818		0.0906408	0.0459505	-0.579496	0.0649545	0.027946	-0.0357944	15.1985	3.30192
0.383716	9.67547		1.01768	28.3417		0.316983	61.6642		0.867533	118.656		16.1995	-7.4314		0.000440073	-0.00484192	0.022336	-0.00461051	-0.0145975	0.605128	0.417083	1.07988		-0.00546255	0.00586758	0.0988668	-0.0226657	-0.00331386	0.661971	0.767433	1.98333		0.000421	0.00385365	0.169829	-0.014173	0.00791539	0.716811	0.4004	1.5864		0.0917793	0.0459657	-0.590795	0.0651109	0.027378	-0.0471547	15.3653	3.42194
0.4004	10.0832		1.03437	28.5662		0.333666	64.426		0.884216	117.768		16.3663	-7.5116		0.000485201	-0.00504065	0.0242767	-0.00497772	-0.0148623	0.606098	0.433766	1.10661		-0.00574007	0.00573944	0.102555	-0.0224061	-0.00354262	0.66522	0.784116	1.9418		0.000267	0.00404149	0.181702	-0.014862	0.00716261	0.729038	0.417083	1.61664		0.0931037	0.0458826	-0.602392	0.0650213	0.0265951	-0.0580175	15.5322	3.58102
0.417083	10.3743		1.05105	29.1447		0.35035	66.5565		0.900899	119.421		16.5332	-7.9014		0.00059604	-0.00527121	0.0259036	-0.00513705	-0.0153798	0.60731	0.45045	1.14508		-0.00602233	0.00571006	0.106748	-0.0220878	-0.00358893	0.668704	0.800799	1.89192		0.000417	0.00404423	0.193253	-0.015264	0.0075845	0.741996	0.433766	1.67802		0.0937924	0.0463072	-0.61412	0.0649754	0.0258426	-0.0682096	15.699	3.70438
0.433766	10.6169		1.06773	29.2063		0.367033	68.3661		0.917583	120.849		16.7	-7.79554		0.000869192	-0.00565351	0.0278132	-0.00535696	-0.0155522	0.608728	0.467133	1.15323		-0.00637676	0.00576627	0.110433	-0.0218163	-0.00347771	0.672472	0.817483	1.83386		0.000592	0.00433321	0.207191	-0.015256	0.00639109	0.754887	0.45045	1.67134		0.0948928	0.0465045	-0.6261	0.0650624	0.0243766	-0.0803017	15.8658	3.89298
0.45045	10.783		1.08442	29.5404		0.383716	69.3126		0.934266	119.843		16.8668	-8.25295		0.00112801	-0.00586241	0.0294922	-0.00553008	-0.0157177	0.610168	0.483816	1.17338		-0.00696072	0.00589077	0.114574	-0.0217291	-0.00325224	0.675994	0.834166	1.77209		0.000766	0.00459999	0.220599	-0.016904	0.0066986	0.768696	0.467133	1.85947		0.0960775	0.0466818	-0.637743	0.0650653	0.0232538	-0.091137	16.0327	4.06721
0.467133	11.1958		1.1011	29.9449		0.4004	72.7608		0	0		17.0337	-8.32596		0.00147492	-0.00616152	0.0315323	-0.00578435	-0.0160691	0.61166	0.5005	1.21288		-0.00748287	0.00568666	0.118833	-0.0214379	-0.00326502	0.679259	0.850849	1.69452		0.00064	0.00497907	0.23288	-0.017221	0.00591694	0.782707	0.483816	1.86315		0.0970956	0.0467795	-0.65035	0.0645706	0.0222067	-0.102099	16.1995	4.25228
0.483816	11.6153		1.11778	30.2251		0.417083	75.0504		0.0166833	9.81487		17.2005	-8.1961		0.00164819	-0.0064089	0.0334745	-0.00593176	-0.0163754	0.613091	0.517183	1.23757		-0.00799568	0.00554166	0.12286	-0.0211178	-0.00335074	0.682968	0.867533	1.62107		0.000439	0.00502238	0.24658	-0.017997	0.00550694	0.797134	0.5005	1.91856		0.0984901	0.0464661	-0.662665	0.0647593	0.021422	-0.113464	16.3663	4.37437
0.5005	12.0515		1.13447	30.9116		0.433766	75.6072		0.0333666	14.2262		17.3673	-8.43834		0.00178592	-0.00650203	0.0354301	-0.00585697	-0.0169724	0.614412	0.533866	1.28261		-0.00826084	0.00560748	0.12683	-0.0207258	-0.0035314	0.686242	0.884216	1.58264		0.000573	0.00496237	0.261487	-0.018488	0.00518783	0.813502	0.517183	1.97777		0.0995954	0.0463431	-0.675148	0.065421	0.0210436	-0.125158	16.5332	4.42077
0.517183	12.0721		1.15115	30.9342		0.45045	77.7955		0.05005	19.4852		17.5342	-8.90092		0.00189167	-0.00665128	0.0372208	-0.00590216	-0.0172555	0.615543	0.55055	1.3036		-0.00875004	0.00559402	0.130908	-0.0202331	-0.00348357	0.689786	0.900899	1.5003		0.000515	0.00488677	0.275493	-0.019488	0.00441531	0.829157	0.533866	2.06968		0.100634	0.0458507	-0.68828	0.0666008	0.020778	-0.136496	16.7	4.38081
0.533866	12.4576		1.16783	31.0618		0.467133	81.8195		0.0667333	22.8023		17.701	-8.94512		0.00218052	-0.00693562	0.039288	-0.00615931	-0.0176426	0.617177	0.567233	1.34535		-0.00907595	0.00535353	0.135381	-0.0198978	-0.00355582	0.693599	0.917583	1.43845		0.000316	0.00492925	0.290019	-0.019825	0.00398682	0.845781	0.55055	2.07778		0.101848	0.0453798	-0.70122	0.0674445	0.0203356	-0.148544	16.8668	4.40282
0.55055	12.8		1.18452	31.2745		0.483816	81.8961		0.0834166	25.496		17.8678	-8.82812		0.00236398	-0.00722877	0.0416507	-0.00633043	-0.0179188	0.618976	0.583916	1.36725		-0.00938078	0.00529298	0.139558	-0.0196957	-0.00326057	0.697493	0.934266	1.37582		5e-06	0.00547777	0.305136	-0.020433	0.00364122	0.862455	0.567233	2.10866		0.102558	0.0453627	-0.71497	0.0685253	0.0200711	-0.160387	17.0337	4.37214
0.567233	12.9981		1.2012	31.7732		0.5005	83.2338		0.1001	28.8464		18.0347	-9.26281		0.00266332	-0.00767954	0.0441186	-0.00652429	-0.0185035	0.621032	0.6006	1.40973		-0.00977718	0.00502938	0.144159	-0.0193304	-0.00318595	0.701049	0.950949	1.29611		-3e-05	0.00540436	0.321368	-0.021154	0.00345069	0.879977	0.583916	2.17486		0.103833	0.0451061	-0.7288	0.0698729	0.019971	-0.172078	17.2005	4.33986
0.583916	13.3563		1.21788	31.9185		0.517183	86.6413		0.116783	31.7894		18.2015	-9.51298		0.0028638	-0.00780236	0.0460938	-0.00660061	-0.0188569	0.622603	0.617283	1.44599		-0.010285	0.00514907	0.148297	-0.0193486	-0.00314586	0.704877	0.967633	1.26458		-0.000118	0.00590263	0.336725	-0.021514	0.00318146	0.898258	0.6006	2.19964		0.105002	0.0453448	-0.742421	0.0712405	0.0192775	-0.18445	17.3673	4.37147
0.6006	13.7099		1.23457	32.1889		0.533866	89.6759		0.133467	34.3539		18.3683	-9.23991		0.00290437	-0.0080533	0.0484344	-0.00658006	-0.0192145	0.624334	0.633966	1.45688		-0.0106761	0.00503436	0.152961	-0.0187255	-0.00309517	0.709181	0.984316	1.1783		-8.8e-05	0.00522696	0.353175	-0.021477	0.00261018	0.915731	0.617283	2.19362		0.10618	0.045593	-0.756448	0.0722301	0.0182877	-0.195611	17.5342	4.44202
0.617283	13.9091		1.25125	32.6247		0.55055	90.2234		0.15015	36.6115		18.5352	-9.68491		0.00333958	-0.00831363	0.0509793	-0.00663234	-0.0196652	0.626321	0.65065	1.50435		-0.0109651	0.00465469	0.15773	-0.0182974	-0.00304416	0.71359	1.001	1.09575		-0.000238	0.00547772	0.369399	-0.021655	0.00196316	0.934288	0.633966	2.20026		0.107979	0.0462819	-0.771172	0.0729696	0.0168464	-0.207782	17.701	4.64145
0.633966	14.2692		1.26793	32.7014		0.567233	93.1691		0.166833	39.4137		18.702	-9.9084		0.00343532	-0.008462	0.0530469	-0.00664663	-0.0199984	0.628112	0.667333	1.52613		-0.0114339	0.00449523	0.162198	-0.0179957	-0.00258602	0.717647	1.01768	0.995743		-0.000331	0.00588568	0.385516	-0.022111	0.000497881	0.952869	0.65065	2.26463		0.10943	0.0470731	-0.786004	0.0741015	0.015899	-0.219539	17.8678	4.75471
0.65065	14.5298		1.28462	33.0336		0.583916	95.2066		0.183517	41.311		18.8688	-10.0867		0.0037227	-0.00874574	0.0557653	-0.00674924	-0.0201691	0.629648	0.684016	1.54682		-0.011652	0.00434177	0.166829	-0.0175585	-0.00263219	0.722017	1.03437	0.943075		-0.00014	0.00439933	0.401765	-0.022603	0.00183884	0.972302	0.667333	2.26925		0.111194	0.0477047	-0.800612	0.0747422	0.0148434	-0.232812	18.0347	4.94006
0.667333	14.776		1.3013	33.2552		0.6006	96.3961		0.2002	44.1997		19.0357	-10.2106		0.00396185	-0.00882371	0.0583677	-0.00696386	-0.0205513	0.631877	0.7007	1.60088		-0.0119946	0.00389966	0.17173	-0.0171645	-0.00262111	0.726024	1.05105	0.860111		-4.6e-05	0.00414532	0.417668	-0.024242	0.000504833	0.992963	0.684016	2.43543		0.112801	0.0484511	-0.815964	0.0760254	0.0136734	-0.24482	18.2015	5.0644
0.684016	14.9859		1.31798	33.1858		0.617283	96.4984		0.216883	49.2058		19.2025	-10.8302		0.00417922	-0.00907592	0.0606719	-0.00691584	-0.0210585	0.633593	0.717383	1.63271		-0.012334	0.00369329	0.176662	-0.016628	-0.00248912	0.730019	1.06773	0.779351		7.2e-05	0.00447363	0.436651	-0.024624	0.000687341	1.01532	0.7007	2.47224		0.114685	0.0493956	-0.831694	0.0770089	0.0134198	-0.256573	18.3683	5.17566
0.7007	15.5256		1.33467	33.7686		0.633966	97.1467		0.233567	53.3994		19.3693	-10.6045		0.00442135	-0.00933399	0.0631073	-0.00697584	-0.021303	0.635505	0.734066	1.65389		-0.01264	0.00358608	0.181691	-0.0161782	-0.00237269	0.734587	1.08442	0.718116		0.000264	0.00388706	0.454861	-0.025366	0.00037379	1.0379	0.717383	2.54057		0.116355	0.0498828	-0.847011	0.0786074	0.0135372	-0.270178	18.5352	5.19067
0.717383	15.9493		1.35135	34.0593		0.65065	100.17		0.25025	55.7434		19.5362	-11.2272		0.00457132	-0.00955183	0.0656785	-0.00692561	-0.0215333	0.637337	0.750749	1.66383		-0.0127529	0.00356181	0.186756	-0.0156833	-0.00246044	0.739811	1.1011	0.693802		0.000288	0.00493657	0.473054	-0.025827	0.000223082	1.05919	0.734066	2.59225		0.117872	0.0509144	-0.863064	0.0801871	0.013479	-0.283157	18.702	5.23356
0.734066	15.891		1.36803	34.4428		0.667333	102.561		0.266933	58.2964		19.703	-10.9029		0.00482539	-0.00975222	0.0684996	-0.00698158	-0.021785	0.639609	0.767433	1.69077		-0.0129507	0.00350235	0.191372	-0.0156235	-0.00203406	0.743861	1.11778	0.637533		0.000447	0.00446173	0.492252	-0.025625	-0.00111866	1.08161	0.750749	2.59028		0.11975	0.0516103	-0.879473	0.0818071	0.0139454	-0.295529	18.8688	5.23113
0.750749	16.4865		1.38472	34.6948		0.684016	105.079		0.283616	60.6857		19.8698	-11.5569		0.0051848	-0.0101874	0.0713561	-0.00723258	-0.0219319	0.642105	0.784116	1.71526		-0.0134343	0.00349174	0.196386	-0.0151398	-0.00164397	0.74803	1.13447	0.562039		8.1e-05	0.00390277	0.51105	-0.026416	-0.000946661	1.10652	0.767433	2.59012		0.12157	0.0525745	-0.896174	0.0832504	0.0145364	-0.308774	19.0357	5.25183
0.767433	16.5425		1.4014	35.0345		0.7007	108.54		0.3003	59.9016		20.0367	-11.7913		0.00541971	-0.0104844	0.0743116	-0.00717418	-0.0222986	0.644164	0.800799	1.73567		-0.0138252	0.00312066	0.20159	-0.0148944	-0.00135288	0.752648	1.15115	0.478224		-2.3e-05	0.00369765	0.530716	-0.026899	-0.00108756	1.12952	0.784116	2.61023		0.123496	0.0533057	-0.913084	0.0843231	0.0144953	-0.321264	19.2025	5.32319
0.784116	16.8223		1.41808	34.9508		0.717383	112.021		0.316983	60.7731		20.2035	-12.3482		0.00569555	-0.0109023	0.0774031	-0.00696605	-0.0225564	0.646212	0.817483	1.73287		-0.0143681	0.00312468	0.206355	-0.0143367	-0.00133923	0.757661	1.16783	0.463923		-0.000139	0.00322008	0.550286	-0.027867	-0.00195578	1.15468	0.800799	2.67206		0.125753	0.0550495	-0.930926	0.0856889	0.0144862	-0.335419	19.3693	5.46879
0.800799	17.302		1.43477	35.3807		0.734066	112.838		0.333666	62.6706		0.0166833	-1.85127		0.00578842	-0.0109143	0.0798895	-0.00694252	-0.022945	0.648359	0.834166	1.76488		-0.0144804	0.00254951	0.211729	-0.0140356	-0.000966312	0.76218	1.18452	0.36887		0	0	0	-0.022716	-0.00485252	0.559798	0.0166833	2.37609		0.12787	0.0563589	-0.948441	0.0862731	0.0142017	-0.347266	19.5362	5.62632
0.817483	17.7454		1.45145	35.622		0.750749	114.463		0.35035	65.6477		0.183517	-1.63659		0.00606355	-0.011001	0.0830441	-0.00707481	-0.023244	0.651038	0.850849	1.81094		-0.0148548	0.00247734	0.216952	-0.0133312	-0.000942146	0.766437	1.2012	0.390338		-0.000397	-2.46676e-05	0.00168052	-0.022648	-0.00508908	0.561432	0.0333666	2.33455		0.130075	0.0582451	-0.966946	0.0871999	0.013672	-0.361199	19.703	5.82974
0.834166	17.9765		1.46813	35.867		0.767433	115.576		0.367033	67.2404		0.35035	-1.23225		0.00628921	-0.0111547	0.0858821	-0.00695657	-0.0234621	0.653452	0.867533	1.82464		-0.015091	0.00238568	0.222099	-0.0130506	-0.000584636	0.770971	1.21788	0.376169		-0.000893	0.000238736	0.0038781	-0.022313	-0.00515116	0.563283	0.05005	2.26111		0.132072	0.0596084	-0.984974	0.0877866	0.012918	-0.374404	19.8698	6.01656
0.850849	18.3544		1.48482	36.2225		0.784116	115.691		0.383716	70.1276		0.517183	-1.24861		0.00646386	-0.0113732	0.0889977	-0.00699064	-0.0235782	0.655887	0.884216	1.83537		-0.0154523	0.00258712	0.228278	-0.0126994	-0.000725756	0.775561	1.23457	0.450936		-0.001165	4.73712e-05	0.00637402	-0.022097	-0.00522036	0.565801	0.0667333	2.20958		0.133903	0.0614441	-1.00408	0.0885475	0.0126692	-0.388021	20.0367	6.17045
0.867533	18.8267		1.5015	36.2787		0.800799	116.673		0.4004	71.4528		0.684016	-0.874369		0.00685729	-0.0117558	0.0921588	-0.00697526	-0.023725	0.658084	0.900899	1.8513		-0.0154791	0.00246453	0.233266	-0.0120585	-0.000573459	0.780348	1.25125	0.479123		-0.001531	3.82019e-06	0.00959888	-0.02214	-0.00537584	0.568497	0.0834166	2.18248		0.135873	0.0629787	-1.02359	0.0896836	0.0125497	-0.401684	20.2035	6.27503
0.884216	19.0208		1.51818	36.3225		0	0		0.417083	74.0258		0.850849	-0.605996		0.00708532	-0.011899	0.0954223	-0.00686594	-0.0241332	0.660472	0.917583	1.88086		-0.0157766	0.00239664	0.238531	-0.0118759	-0.00039432	0.785581	1.26793	0.502335		-0.001953	-0.000327584	0.013177	-0.021883	-0.0054023	0.571688	0.1001	2.10884		0.138082	0.0648658	-1.04399	0.0903742	0.0127971	-0.415512	20.3703	6.41128
0.900899	19.1969		1.53487	36.5489		0.0166833	7.80796		0.433766	75.7876		1.01768	-0.486913		0.00740686	-0.0122465	0.0983939	-0.0067726	-0.0241761	0.66275	0.934266	1.8806		-0.0160367	0.00203412	0.243969	-0.0117476	-0.000199324	0.790531	1.28462	0.506918		-0.002222	-0.000479412	0.0168798	-0.021447	-0.00582018	0.575045	0.116783	2.04731		0.139868	0.066213	-1.06451	0.09168	0.0131778	-0.429436	20.5372	6.43763
0.917583	19.4604		1.55155	36.3515		0.0333666	11.6991		0.45045	77.4781		1.18452	-0.7855		0.00763933	-0.0123114	0.101919	-0.00673553	-0.0241905	0.665159	0.950949	1.89628		-0.0162933	0.00187389	0.249496	-0.0111976	0.000351167	0.796012	1.3013	0.557545		-0.002565	-0.000672871	0.0217142	-0.021379	-0.00601087	0.579161	0.133467	2.00925		0.141595	0.068177	-1.08521	0.0927903	0.0134479	-0.442026	20.704	6.50421
0.934266	19.5889		1.56823	36.4596		0.05005	16.0366		0.467133	78.8104		1.35135	-1.07569		0.00801931	-0.0129625	0.105621	-0.0066965	-0.0244556	0.667873	0.967633	1.90206		-0.0166445	0.00195566	0.254788	-0.0107475	0.000357073	0.8009	1.31798	0.640987		-0.002851	-0.000821608	0.0268216	-0.021211	-0.00639517	0.584133	0.15015	1.97182		0.143567	0.0698275	-1.10746	0.0936197	0.0140591	-0.457392	20.8708	6.56953
0.950949	19.8186		1.58492	36.7318		0.0667333	18.4206		0.483816	82.246		1.51818	-1.32225		0.00852094	-0.0133508	0.108896	-0.00666706	-0.0245381	0.670431	0.984316	1.924		-0.0171019	0.00171803	0.260493	-0.0104493	0.000566575	0.805891	1.33467	0.70924		-0.003234	-0.000968449	0.0324899	-0.021086	-0.00653905	0.588543	0.166833	1.92622		0.145367	0.072065	-1.12966	0.0943675	0.0147942	-0.470792	21.0377	6.6389
0.967633	20.0557		1.6016	37.1963		0.0834166	21.5161		0.5005	82.5914		1.68502	-1.52992		0.00862075	-0.0133623	0.11235	-0.00671451	-0.0247274	0.672939	1.001	1.95012		-0.01748	0.00168637	0.266075	-0.0100136	0.000609638	0.810683	1.35135	0.793592		-0.003873	-0.000962046	0.0385301	-0.020685	-0.00745067	0.59455	0.183517	1.85632		0.147102	0.0745405	-1.1529	0.094771	0.0149332	-0.48601	21.2045	6.78282
0.984316	20.3245		1.61828	37.1129		0.1001	24.6325		0.517183	82.9642		1.85185	-1.98051		0.00868355	-0.013664	0.115305	-0.00664459	-0.0249208	0.67587	1.01768	1.94306		-0.0175819	0.00143196	0.271615	-0.00947631	0.000935151	0.815971	1.36803	0.854686		-0.004158	-0.00124792	0.0449339	-0.020488	-0.00745893	0.600343	0.2002	1.80174		0.149378	0.0768984	-1.17586	0.0950421	0.0154151	-0.500004	21.3713	6.92208
1.001	20.3803		1.63497	37.5089		0.116783	27.5543		0.533866	85.5098		2.01868	-1.31136		0.00891333	-0.0137298	0.118701	-0.00656048	-0.0248353	0.678668	1.03437	1.94809		-0.017731	0.00120083	0.277456	-0.00917229	0.00126447	0.821741	1.38472	0.900903		-0.00451	-0.00148473	0.0516498	-0.020624	-0.00715328	0.606847	0.216883	1.76228		0	0	0	-0.00724215	0.00787663	0.639941	0.0166833	0.957914
1.01768	20.6532		1.65165	37.738		0.133467	30.4983		0.55055	88.1688		2.18552	-1.12225		0.00925225	-0.014126	0.121931	-0.00676958	-0.0248578	0.681078	1.05105	1.97525		-0.0176531	0.000925989	0.283008	-0.00846115	0.0011881	0.827182	1.4014	0.968113		-0.005179	-0.00150842	0.0589229	-0.020812	-0.00715393	0.612914	0.233567	1.7185		-0.00083474	0.00255606	-0.00151945	-0.0076994	0.00656124	0.640058	0.183517	0.709724
1.03437	20.7347		1.66833	37.9034		0.15015	33.7362		0.567233	88.5149		2.35235	-1.20809		0.00961318	-0.0143884	0.125466	-0.00657247	-0.0248537	0.683984	1.06773	1.97648		-0.0176672	0.000895828	0.289073	-0.00819106	0.00152632	0.8335	1.41808	0.999378		-0.005699	-0.0026694	0.0671701	-0.020348	-0.00811533	0.620661	0.25025	1.61739		-0.00166196	0.00471216	-0.00297614	-0.00693646	0.0050782	0.639434	0.35035	0.471548
1.05105	20.6738		1.68502	37.9168		0.166833	35.9885		0.583916	90.8512		2.51918	-1.23475		0.00979478	-0.0145097	0.129162	-0.00645204	-0.0247647	0.687842	1.08442	1.96958		-0.0177757	0.000448661	0.295115	-0.0079532	0.00176632	0.838468	1.43477	1.04493		-0.006077	-0.00260974	0.0752291	-0.020208	-0.00791397	0.629004	0.266933	1.56127		-0.00259403	0.00623898	-0.00398923	-0.00459212	0.00603395	0.639403	0.517183	0.178869
1.06773	20.7882		1.7017	38.3802		0.183517	38.6094		0.6006	93.5356		2.68601	-1.33672		0.00998246	-0.0149868	0.1325	-0.00648579	-0.0244939	0.690535	1.1011	1.95164		-0.0179628	0.000416696	0.300919	-0.00745264	0.00192707	0.844184	1.45145	1.1197		-0.006456	-0.00298792	0.0844555	-0.020262	-0.00802266	0.637157	0.283616	1.52304		-0.00343173	0.00706755	-0.00570707	-0.00116575	0.0077081	0.639456	0.684016	0.209123
1.08442	21.0445		1.71838	38.7651		0.2002	41.8002		0.617283	95.3622		2.85285	-1.2931		0.0102685	-0.0152843	0.135985	-0.00650609	-0.0243681	0.692797	1.11778	1.96217		-0.018304	0.000839928	0.307055	-0.00716251	0.00196972	0.850612	1.46813	1.18027		-0.006726	-0.0029599	0.0933672	-0.0201	-0.0084241	0.645795	0.3003	1.49807		-0.00417319	0.00765833	-0.00681574	0.00224079	0.0111763	0.638768	0.850849	0.649218
1.1011	21.419		1.73507	39.4592		0.216883	44.1907		0.633966	96.5835		3.01968	-1.13496		0.010446	-0.0156168	0.139648	-0.00650207	-0.0244092	0.696009	1.13447	1.96549		-0.0183512	0.0006471	0.31305	-0.00657046	0.00182156	0.856679	1.48482	1.24759		-0.007074	-0.00358756	0.102936	-0.020216	-0.00863308	0.653901	0.316983	1.4636		-0.00452691	0.00783011	-0.00774714	0.00393808	0.0142306	0.637876	1.01768	0.94171
1.11778	21.4029		1.75175	39.4397		0.233567	47.5778		0.65065	97.9833		3.18651	-1.36669		0.0105428	-0.0159828	0.143295	-0.00647444	-0.0242646	0.698629	1.15115	1.95185		-0.0183013	0.00028927	0.318966	-0.00608553	0.00209322	0.862565	1.5015	1.30129		-0.007658	-0.00354518	0.112172	-0.020049	-0.00870238	0.663119	0.333666	1.39548		-0.00425436	0.007942	-0.00850416	0.00622691	0.0179467	0.636415	1.18452	1.28707
1.13447	21.791		1.76843	39.8011		0.25025	50.1991		0.667333	99.7709		3.35335	-1.63344		0.0107258	-0.0160356	0.146836	-0.00648808	-0.0242232	0.701297	1.16783	1.969		-0.018396	0.000173092	0.324539	-0.00573872	0.00262961	0.868674	1.51818	1.35739		-0.007994	-0.00370349	0.122598	-0.019793	-0.00864416	0.674478	0.35035	1.32778		-0.00309618	0.00813499	-0.00908615	0.00610172	0.0201336	0.634043	1.35135	1.34664
1.15115	22.1133		1.78512	39.7592		0.266933	52.9469		0.684016	100.067		3.52018	-1.59085		0.0110145	-0.0164838	0.150725	-0.00650234	-0.0241867	0.70428	1.18452	1.97985		-0.0183898	0.000184745	0.330923	-0.00545129	0.00290093	0.874209	1.53487	1.39398		-0.008444	-0.00419874	0.133412	-0.019942	-0.00849326	0.68388	0.367033	1.27732		-0.00161373	0.00878433	-0.00986159	0.00396564	0.02138	0.63066	1.51818	1.23211
1.16783	22.2639		1.8018	40.3155		0.283616	54.0379		0.7007	101.156		3.68701	-1.53768		0.0114943	-0.0168041	0.154338	-0.00653802	-0.0235189	0.708054	1.2012	1.99026		-0.0182765	-0.000174053	0.336901	-0.00526794	0.00297545	0.879451	1.55155	1.41316		-0.008651	-0.00471324	0.144731	-0.019975	-0.00877211	0.694441	0.383716	1.25362		0.000390859	0.00948133	-0.0104633	0.0018961	0.0226797	0.626515	1.68502	1.1947
1.18452	22.4276		1.81848	40.5291		0.3003	56.872		0.717383	103.42		3.85385	-2.62449		0.0114841	-0.0169231	0.15771	-0.00661358	-0.0232613	0.711113	1.21788	1.98451		-0.0186076	7.40951e-05	0.343183	-0.00466496	0.00308547	0.885595	1.56823	1.5064		-0.009032	-0.00495375	0.155815	-0.020427	-0.00879612	0.70513	0.4004	1.2541		0.00247796	0.0108971	-0.0108563	-0.000469344	0.0229292	0.623834	1.85185	1.11815
1.2012	22.8473		1.83517	40.5234		0.316983	58.7811		0.734066	104.623		4.02068	-3.71129		0.0121777	-0.0172532	0.16162	-0.00644797	-0.0231448	0.714588	1.23457	2.02331		-0.0183715	-2.79763e-05	0.34939	-0.00407441	0.00302221	0.890762	1.58492	1.5468		-0.009166	-0.00599401	0.16674	-0.02037	-0.00886515	0.717111	0.417083	1.20389		0.00534873	0.0116326	-0.0123176	-0.00228349	0.0222796	0.620677	2.01868	1.18558
1.21788	23.1937		1.85185	40.8052		0.333666	61.6788		0.750749	106.582		4.18751	-1.58927		0.0123588	-0.0177258	0.165744	-0.00630329	-0.0229792	0.717677	1.25125	2.01177		-0.0184825	-2.01798e-05	0.355558	-0.00386034	0.00304528	0.897778	1.6016	1.57829		-0.009471	-0.00608912	0.178661	-0.020411	-0.00812638	0.729497	0.433766	1.15734		0.00681481	0.0129754	-0.0132307	-0.00314355	0.0216141	0.617527	2.18552	1.19734
1.23457	23.4235		1.86853	41.1429		0.35035	63.4736		0.767433	109.603		4.35435	-1.77435		0.0126417	-0.0181079	0.169694	-0.00636028	-0.0230426	0.720641	1.26793	2.0408		-0.0184626	-0.000178254	0.361695	-0.00366298	0.00295668	0.904747	1.61828	1.5957		-0.009875	-0.00611317	0.191386	-0.020689	-0.00826633	0.74079	0.45045	1.14974		0.008086	0.0137751	-0.0143487	-0.00248424	0.0226873	0.617037	2.35235	1.25445
1.25125	23.3811		1.88522	41.2647		0.367033	65.5361		0.784116	110.823		4.52118	-1.54306		0.0127435	-0.0182175	0.173368	-0.00641544	-0.0223696	0.724153	1.28462	2.03842		-0.0182348	-0.000226576	0.367914	-0.00349289	0.00323017	0.91055	1.63497	1.59837		-0.010154	-0.00620794	0.204373	-0.02071	-0.00819758	0.753402	0.467133	1.12086		0.00885748	0.0147784	-0.0159173	-0.000326731	0.0231255	0.616207	2.51918	1.12476
1.26793	23.5993		1.9019	41.579		0.383716	67.3261		0.800799	110.518		4.68801	-1.7189		0.0130415	-0.018503	0.177628	-0.00642541	-0.0220847	0.727781	1.3013	2.06053		-0.0181935	-0.000367575	0.37371	-0.00293414	0.00352714	0.916848	1.65165	1.66086		-0.010472	-0.0064256	0.216331	-0.021035	-0.00770912	0.767841	0.483816	1.10531		0.00910114	0.0155982	-0.0177914	0.00393538	0.0247974	0.614706	2.68601	0.955633
1.28462	23.8464		1.91858	41.4502		0.4004	69.5999		0.817483	112.829		4.85485	-1.75002		0.0131463	-0.0187054	0.18194	-0.00635185	-0.0218436	0.731173	1.31798	2.05934		-0.0184261	-0.000123968	0.379897	-0.00245001	0.00356011	0.924416	1.66833	1.72464		-0.01044	-0.00762871	0.230269	-0.020762	-0.00753182	0.781036	0.5005	1.07371		0.00966637	0.0159591	-0.0199182	0.00830048	0.0267883	0.614952	2.85285	0.984962
1.3013	24.1903		1.93527	42.2227		0.417083	71.5862		0	0		5.02168	-1.80556		0.0132029	-0.0188896	0.186024	-0.00626228	-0.0211797	0.734924	1.33467	2.04498		-0.0181237	-0.000197912	0.386316	-0.0021222	0.00307086	0.930305	1.68502	1.71965		-0.010542	-0.00737164	0.243247	-0.021176	-0.00786826	0.79434	0.517183	1.10666		0.00978488	0.0164002	-0.0220267	0.0125509	0.0283793	0.612889	3.01968	1.10932
1.31798	24.2747		1.95195	42.3446		0.433766	72.6311		0.0166833	10.2166		5.18851	-1.75437		0.0132761	-0.0189899	0.18949	-0.00619479	-0.0207418	0.738148	1.35135	2.04068		-0.0179215	-0.000238689	0.392741	-0.00199686	0.00353947	0.936723	1.7017	1.72333		-0.010771	-0.00769832	0.257158	-0.021233	-0.00735971	0.811097	0.533866	1.08256		0.0104421	0.017237	-0.0235929	0.0152955	0.029078	0.61078	3.18651	1.15566
1.33467	24.4316		1.96863	42.7592		0.45045	76.2446		0.0333666	15.072		5.35535	-1.96609		0.0137714	-0.0195462	0.193751	-0.00619465	-0.0203361	0.741723	1.36803	2.08835		-0.017789	-0.000397464	0.398968	-0.00166969	0.0034858	0.943663	1.71838	1.74354		-0.010577	-0.00795961	0.271613	-0.020777	-0.0069398	0.825273	0.55055	1.06069		0.0112723	0.0179688	-0.0255864	0.0168876	0.0306754	0.610067	3.35335	1.25199
1.35135	24.5916		1.98532	42.963		0.467133	77.5105		0.05005	20.503		5.52218	-2.16322		0.0139468	-0.0196873	0.197857	-0.00624419	-0.0200558	0.744727	1.38472	2.11481		-0.0175266	-0.000504575	0.405678	-0.00138431	0.00353902	0.950853	1.73507	1.74837		-0.01104	-0.00795961	0.285976	-0.021478	-0.00655072	0.841271	0.567233	1.08664		0.0128217	0.0189919	-0.0275811	0.0177074	0.0308163	0.608422	3.52018	1.15243
1.36803	25.0861		2.002	43.0143		0.483816	78.9318		0.0667333	23.9471		5.68901	-2.12994		0.0139902	-0.0199609	0.201853	-0.00617527	-0.0193971	0.748489	1.4014	2.11351		-0.0171861	-0.000619648	0.412385	-0.00115791	0.00328041	0.956682	1.75175	1.73591		-0.010967	-0.00745917	0.301372	-0.021576	-0.00634846	0.857577	0.583916	1.09869		0.0144008	0.0203901	-0.0291922	0.0170752	0.0300756	0.606397	3.68701	0.905702
1.38472	25.0455		2.01868	43.3256		0.5005	80.6922		0.0834166	27.3079		5.85585	-2.1856		0.0141405	-0.0201845	0.205984	-0.00598338	-0.0191003	0.752164	1.41808	2.11315		-0.0172832	-0.000303896	0.418892	-0.0009226	0.00329532	0.963359	1.76843	1.76229		-0.011017	-0.00724781	0.315753	-0.021777	-0.00596061	0.873909	0.6006	1.11227		0.0159987	0.0211912	-0.0310323	0.0162019	0.0298146	0.60219	3.85385	0.780437
1.4014	25.0522		2.03537	43.4683		0.517183	83.5764		0.1001	30.5016		6.02268	-2.05209		0.0142979	-0.0202606	0.210423	-0.00592012	-0.0185563	0.75613	1.43477	2.12931		-0.0172388	-0.000302576	0.425085	-0.000798376	0.00294903	0.970699	1.78512	1.75933		-0.010931	-0.0074595	0.332025	-0.022189	-0.0053348	0.892763	0.617283	1.17048		0.0159987	0.0211912	-0.0310323	0.0162019	0.0298146	0.60219	4.02068	0.780437
1.41808	25.3557		2.05205	43.7067		0.533866	85.2727		0.116783	33.6181		6.18951	-2.16348		0.0144359	-0.0205438	0.214683	-0.0060401	-0.0180176	0.759537	1.45145	2.1685		-0.0173291	-0.000186696	0.432074	-0.000541378	0.00296035	0.97713	1.8018	1.79486		-0.011067	-0.00736643	0.348194	-0.022269	-0.0053502	0.910701	0.633966	1.15919		0.0203481	0.0228702	-0.0351066	0.0155003	0.0312397	0.594579	4.18751	0.880007
1.43477	25.5862		2.06873	43.8443		0.55055	86.9527		0.133467	36.4109		6.35635	-2.33822		0.014545	-0.020896	0.219253	-0.00603364	-0.0174255	0.763038	1.46813	2.19781		-0.0169824	-0.00026371	0.438994	3.12273e-06	0.00324684	0.984723	1.81848	1.82037		-0.011232	-0.00753082	0.364332	-0.022894	-0.0047076	0.92878	0.65065	1.21779		0.0221755	0.0232753	-0.0369846	0.0163903	0.0328276	0.589429	4.35435	1.02134
1.45145	25.5527		2.08542	44.1615		0.567233	89.7773		0.15015	38.8226		6.52318	-2.55043		0.0147397	-0.0211184	0.223449	-0.00584121	-0.0166807	0.767227	1.48482	2.21726		-0.0167867	-5.74406e-05	0.44606	0.000259055	0.00373786	0.99248	1.83517	1.8305		-0.01098	-0.00888893	0.380643	-0.023024	-0.00425936	0.946051	0.667333	1.30732		0.0233453	0.0236218	-0.0396817	0.017718	0.0339493	0.586776	4.52118	1.07554
1.46813	25.8706		2.1021	44.314		0.583916	91.8295		0.166833	41.7242		6.69001	-1.91145		0.0147781	-0.0210256	0.227778	-0.0059631	-0.016142	0.770942	1.5015	2.24656		-0.0166132	-0.000234544	0.452216	0.000426011	0.00313086	0.999279	1.85185	1.81844		-0.010898	-0.00864792	0.39779	-0.022705	-0.00388456	0.964881	0.684016	1.28612		0.0243503	0.0238218	-0.0420433	0.0196175	0.0350068	0.583476	4.68801	1.11231
1.48482	26.3155		2.11878	44.0975		0.6006	93.9498		0.183517	44.8201		6.85685	-2.41427		0.0151016	-0.0215537	0.232382	-0.00579435	-0.0156938	0.774531	1.51818	2.29231		-0.0162126	-0.00049664	0.45929	0.000295883	0.003101	1.00692	1.86853	1.76717		-0.011058	-0.00852257	0.414269	-0.024057	-0.00329619	0.984964	0.7007	1.4063		0.0254372	0.0241959	-0.0446705	0.022277	0.036577	0.580704	4.85485	1.17055
1.5015	26.4772		2.13547	44.5158		0.617283	95.1072		0.2002	47.5253		7.02368	-2.36134		0.0150931	-0.0215246	0.236273	-0.0057654	-0.0149666	0.778821	1.53487	2.30782		-0.0160151	-0.000826326	0.465628	0.000508488	0.00286636	1.01363	1.88522	1.76968		-0.010649	-0.00870301	0.431329	-0.023733	-0.00243323	1.00548	0.717383	1.44755		0.0263676	0.0245231	-0.0474185	0.0249623	0.0377236	0.577789	5.02168	1.21639
1.51818	26.5551		2.15215	45.1953		0.633966	98.4229		0.216883	51.6803		7.19051	-2.45986		0.0153298	-0.0217715	0.240524	-0.00558969	-0.014844	0.782602	1.55155	2.32792		-0.0158884	-0.000951897	0.472878	0.00091585	0.00323625	1.0217	1.9019	1.8074		-0.010597	-0.00832797	0.44914	-0.024012	-0.00153731	1.02536	0.734066	1.49474		0.0273215	0.0252043	-0.0501934	0.0278041	0.0379485	0.575248	5.18851	1.16815
1.53487	26.5946		2.16883	44.5143		0.65065	98.6708		0.233567	53.0669		7.35735	-2.39933		0.0154223	-0.0219586	0.245214	-0.00538627	-0.0142082	0.786569	1.56823	2.34882		-0.0156595	-0.00062945	0.479975	0.00124365	0.0031428	1.02924	1.91858	1.80601		-0.01028	-0.00799461	0.467007	-0.024332	-0.00166258	1.04789	0.750749	1.51988		0.0281174	0.0260963	-0.052865	0.030079	0.0379688	0.573086	5.35535	1.10133
1.55155	26.381		2.18552	44.9054		0.667333	99.7453		0.25025	56.0025		7.52418	-2.46212		0.0153443	-0.0218012	0.250033	-0.00545081	-0.0136749	0.790016	1.58492	2.36764		-0.0152604	-0.000944446	0.486662	0.00168773	0.00294585	1.03777	1.93527	1.80725		-0.010351	-0.00746826	0.485821	-0.024563	-0.000120911	1.07231	0.767433	1.56259		0.0291198	0.0267587	-0.0559171	0.032061	0.0381888	0.569456	5.52218	1.0812
1.56823	26.5321		2.2022	45.0932		0.684016	101.754		0.266933	57.1115		7.69101	-2.73285		0.0154654	-0.021575	0.254462	-0.00514313	-0.0131526	0.794071	1.6016	2.36256		-0.0148945	-0.000951953	0.493685	0.00155954	0.00259766	1.04515	1.95195	1.7483		-0.010117	-0.00795395	0.505693	-0.025404	0.000250008	1.09331	0.784116	1.69115		0.0307195	0.0276339	-0.0590315	0.0326672	0.0384333	0.566379	5.68901	1.00522
1.58492	26.9604		2.21888	45.3456		0.7007	103.556		0.283616	60.0781		7.85784	-2.76005		0.0155847	-0.0218527	0.259038	-0.00511395	-0.0124695	0.797924	1.61828	2.41487		-0.0147619	-0.000905413	0.500497	0.00187334	0.00274372	1.0531	1.96863	1.76525		-0.009521	-0.00820347	0.524111	-0.026067	0.000511452	1.11717	0.800799	1.80611		0.0320262	0.0284905	-0.062223	0.03308	0.0370352	0.562243	5.85585	0.789878
1.6016	27.0293		2.23557	46.0266		0.717383	105.561		0.3003	61.4608		8.02468	-2.7059		0.0156917	-0.0218714	0.263381	-0.00509348	-0.0116825	0.802422	1.63497	2.45895		-0.0143788	-0.000684904	0.507697	0.00222822	0.00268788	1.0613	1.98532	1.7533		-0.009849	-0.00812553	0.542568	-0.026637	0.00150714	1.14256	0.817483	1.84767		0.033611	0.0293491	-0.0653927	0.0340836	0.0376651	0.558863	6.02268	0.764448
1.61828	27.4039		2.25225	46.3717		0.734066	109.636		0.316983	65.5092		8.19151	-2.88454		0.015753	-0.0220297	0.26757	-0.00500249	-0.0113431	0.80649	1.65165	2.48041		-0.0141278	-0.000494007	0.515196	0.00244539	0.00288378	1.06938	2.002	1.74815		-0.00957	-0.00883069	0.561666	-0.027649	0.00230287	1.16779	0.834166	2.00621		0.0351317	0.0303482	-0.0682927	0.0348391	0.0376005	0.554365	6.18951	0.667854
1.63497	27.8607		2.26893	46.418		0.750749	111.27		0.333666	66.9648		8.35834	-2.7499		0.015455	-0.0217132	0.272032	-0.00493093	-0.0110002	0.81049	1.66833	2.449		-0.0140659	-0.000619146	0.52203	0.00253197	0.00292494	1.07784	2.01868	1.74901		0	0	0	-0.021607	-0.0300166	0.554419	0.0166833	3.81647		0.0368328	0.0310769	-0.0713916	0.0355322	0.0381072	0.550196	6.35635	0.65899
1.65165	27.6984		2.28562	46.782		0.767433	112.044		0.35035	69.4534		8.52518	-2.52009		0.0155886	-0.0219956	0.277139	-0.0047198	-0.0106106	0.814283	1.68502	2.48187		-0.0134543	-0.000663875	0.529584	0.00270379	0.00260571	1.08601	2.03537	1.69704		-2.3e-05	-3.63059e-06	0.00194503	-0.021362	-0.0301761	0.557267	0.0333666	3.80733		0.0384616	0.0314402	-0.0749175	0.0365606	0.0391954	0.544557	6.52318	0.738483
1.66833	27.7053		2.3023	47.2668		0.784116	113.53		0.367033	71.3226		8.69201	-2.93858		0.0154056	-0.0218839	0.281906	-0.00422029	-0.0100771	0.818496	1.7017	2.4441		-0.0133363	-0.00064783	0.536896	0.0027176	0.00256719	1.0941	2.05205	1.68309		-4.8e-05	-0.000223729	0.00471656	-0.021928	-0.0307124	0.558958	0.05005	3.87354		0.0400036	0.0315136	-0.0788826	0.037691	0.041365	0.540376	6.69001	0.93618
1.68502	27.9408		2.31898	47.5003		0.800799	114.885		0.383716	72.9448		8.85884	-2.86397		0.015511	-0.0218324	0.286483	-0.00380929	-0.00978064	0.822752	1.71838	2.43142		-0.0130166	-0.000664251	0.544001	0.00307011	0.00267952	1.10282	2.06873	1.68412		-0.000167	-0.000900389	0.00772751	-0.022293	-0.030896	0.561456	0.0667333	3.85095		0.0411025	0.0318971	-0.0818515	0.0391933	0.0423254	0.534248	6.85685	0.985834
1.7017	27.9769		2.33567	47.7218		0.817483	113.817		0.4004	74.2604		9.02568	-2.79886		0.0152207	-0.0216105	0.291572	-0.00327554	-0.00918831	0.826972	1.73507	2.38297		-0.0127269	-0.000796414	0.551619	0.0035948	0.00292023	1.11155	2.08542	1.71239		-0.000102	-0.00127354	0.0112776	-0.022612	-0.0316096	0.564165	0.0834166	3.90859		0.0425977	0.0323101	-0.0855686	0.0404773	0.0440083	0.529827	7.02368	1.10676
1.71838	28.2752		2.35235	48.9356		0.834166	114.935		0.417083	76.3038		9.19251	-3.13313		0.0152995	-0.0216055	0.295969	-0.00303662	-0.00892262	0.831865	1.75175	2.38232		-0.0119965	-0.001104	0.558778	0.00359052	0.00242463	1.11938	2.1021	1.63292		-0.00018	-0.00155793	0.0146788	-0.023169	-0.0321346	0.567666	0.1001	3.95732		0.0437577	0.0327191	-0.0893112	0.0420421	0.0440723	0.524554	7.19051	1.07156
1.73507	28.3338		2.36903	48.9681		0	0		0.433766	78.7405		9.35934	-3.06742		0.0154022	-0.0216879	0.300802	-0.00329947	-0.00846833	0.836636	1.76843	2.44739		-0.0115691	-0.00111685	0.566043	0.00383198	0.00215481	1.12852	2.11878	1.60341		-0.000166	-0.00184392	0.0191449	-0.023612	-0.0325532	0.571653	0.116783	4.00014		0.0450236	0.0332851	-0.0931737	0.044057	0.0453278	0.518755	7.35735	1.13106
1.75175	28.5246		2.38572	49.2757		0.0166833	9.3673		0.45045	80.3905		9.52618	-3.4157		0.0153786	-0.0213519	0.305659	-0.00318943	-0.00777897	0.840428	1.78512	2.46272		-0.0108404	-0.00119069	0.573301	0.00404093	0.00205479	1.13689	2.13547	1.54805		-0.000219	-0.0022612	0.0240508	-0.024162	-0.0335414	0.576467	0.133467	4.07877		0.046227	0.0339119	-0.0969396	0.045636	0.0451245	0.513551	7.52418	1.05366
1.76843	28.7378		2.4024	49.8977		0.0333666	13.6473		0.467133	81.6563		9.69301	-2.90262		0.0150546	-0.0210339	0.310289	-0.00285079	-0.00728475	0.84379	1.8018	2.42304		-0.0108178	-0.00134781	0.58055	0.00397317	0.0022159	1.14504	2.15215	1.54387		-0.000406	-0.00266384	0.0295245	-0.024488	-0.0346216	0.580972	0.15015	4.15037		0.0477013	0.0347676	-0.100677	0.045866	0.0449507	0.508832	7.69101	0.972581
1.78512	28.5772		2.41908	49.7636		0.05005	17.7399		0.483816	83.5585		9.85984	-3.46964		0.0149925	-0.0205828	0.315159	-0.00252668	-0.00681431	0.848936	1.81848	2.39038		-0.0103283	-0.00162574	0.587995	0.00411236	0.00194411	1.15381	2.16883	1.50595		-0.000706	-0.00284853	0.0352456	-0.025192	-0.0360863	0.586254	0.166833	4.28478		0.0491873	0.0358112	-0.104859	0.0467405	0.044953	0.5027	7.85784	0.892388
1.8018	28.7496		2.43577	49.9239		0.0667333	20.773		0.5005	86.5598		10.0267	-3.29712		0.0146852	-0.0205064	0.319448	-0.0020101	-0.00634288	0.854009	1.83517	2.34533		-0.0104024	-0.00140667	0.596079	0.00446429	0.0017339	1.16389	2.18552	1.53289		-0.00067	-0.00332013	0.0415203	-0.025816	-0.0370976	0.591875	0.183517	4.37541		0.05118	0.0368543	-0.108877	0.0475144	0.043725	0.497872	8.02468	0.735326
1.81848	28.5272		2.45245	50.0177		0.0834166	23.3427		0.517183	87.7092		10.1935	-3.23963		0.0147937	-0.0203727	0.324278	-0.00215661	-0.00628537	0.858538	1.85185	2.36231		-0.0101569	-0.00135525	0.60319	0.00453195	0.00211475	1.17194	2.2022	1.52012		-0.000688	-0.00402342	0.0479673	-0.02647	-0.0386122	0.598626	0.2002	4.47959		0.0523806	0.0377742	-0.11313	0.0491277	0.0441053	0.492701	8.19151	0.673132
1.83517	29.009		2.46913	50.3912		0.1001	26.2238		0.533866	89.8115		10.3603	-3.34129		0.0146139	-0.019696	0.329741	-0.00194087	-0.00624166	0.863123	1.86853	2.29033		-0.00997896	-0.0017404	0.610359	0.00480947	0.00217459	1.18155	2.21888	1.53414		-0.000867	-0.00440527	0.0547913	-0.02738	-0.0398219	0.604942	0.216883	4.59763		0.0540249	0.0386624	-0.117565	0.0515206	0.0449394	0.488455	8.35834	0.638915
1.85185	29.1078		2.48582	50.6434		0.116783	28.8153		0.55055	91.1565		10.5272	-3.46954		0.0145946	-0.0195882	0.334216	-0.0021247	-0.0056562	0.869471	1.88522	2.32833		-0.00988187	-0.00158698	0.618438	0.00447864	0.00198796	1.1901	2.23557	1.4829		-0.000811	-0.00512602	0.0618963	-0.028071	-0.041508	0.612494	0.233567	4.72008		0.0555823	0.039455	-0.121807	0.0527361	0.0452383	0.483251	8.52518	0.610353
1.86853	29.0403		2.5025	50.5913		0.133467	32.2661		0.567233	94.0494		10.694	-3.26531		0.0144561	-0.0193818	0.339105	-0.00158691	-0.00541809	0.873553	1.9019	2.27893		-0.00962118	-0.00143501	0.626791	0.00499786	0.00143411	1.20053	2.25225	1.48743		-0.001101	-0.00583389	0.070048	-0.028987	-0.0431897	0.619902	0.25025	4.84591		0.0567356	0.0402598	-0.125769	0.0550045	0.0467615	0.47993	8.69201	0.636425
1.88522	29.159		2.51918	50.2671		0.15015	34.6757		0.583916	93.5537		10.8608	-3.6938		0.0143104	-0.019228	0.343795	-0.00105974	-0.00524524	0.878171	1.91858	2.22678		-0.00937853	-0.00138948	0.633162	0.00519511	0.00128366	1.20993	2.26893	1.47157		-0.001277	-0.00690475	0.0788384	-0.029922	-0.044792	0.628425	0.266933	4.93942		0.0580983	0.0409089	-0.130433	0.056348	0.0482125	0.472428	8.85884	0.713753
1.9019	29.6645		0	0		0.166833	36.9692		0.6006	96.3208		11.0277	-3.30518		0.0139045	-0.018741	0.349039	-0.000478261	-0.00529898	0.882881	1.93527	2.11192		-0.00891856	-0.00156855	0.641067	0.00547808	0.00120523	1.21897	2.28562	1.45328		-0.001296	-0.00777496	0.087631	-0.03088	-0.0465851	0.636192	0.283616	5.08365		0.0595834	0.0415977	-0.134922	0.0577147	0.0496336	0.466829	9.02568	0.785509
1.91858	29.871		0.0166833	2.95527		0.183517	38.9472		0.617283	96.9405		11.1945	-3.74024		0.0138734	-0.018478	0.354047	-0.000514493	-0.00486609	0.887304	1.95195	2.12713		-0.00868889	-0.00157097	0.648686	0.00580876	0.000731269	1.2281	2.3023	1.45127		-0.001548	-0.00832906	0.0953122	-0.031828	-0.0483129	0.645232	0.3003	5.21126		0.0608722	0.0421475	-0.139376	0.058544	0.0504774	0.460772	9.19251	0.825672
1.93527	30.1405		0.0333666	3.4973		0.2002	41.891		0.633966	98.4471		11.3613	-3.63699		0.0138567	-0.0183261	0.35879	-0.000321787	-0.00468261	0.892027	1.96863	2.11328		-0.00842485	-0.00152619	0.656438	0.00589165	0.000599327	1.23721	2.31898	1.42757		-0.001835	-0.00917265	0.104799	-0.0331	-0.0497958	0.654082	0.316983	5.33164		0.0625107	0.0431125	-0.144245	0.0602401	0.0513195	0.455013	9.35934	0.814105
1.95195	30.0303		0.05005	4.10868		0.216883	44.9654		0.65065	99.1755		11.5282	-3.82246		0.0138263	-0.0180725	0.363653	0.000205614	-0.00485231	0.896818	1.98532	2.03896		-0.00754444	-0.00192152	0.664884	0.00636184	0.000893474	1.24775	2.33567	1.39443		-0.002022	-0.0100914	0.114033	-0.034249	-0.051673	0.664748	0.333666	5.45673		0.0638511	0.0439006	-0.149121	0.0621595	0.0524792	0.449363	9.52618	0.837029
1.96863	30.2978		0.0667333	4.92557		0.233567	47.7829		0.667333	101.754		11.695	-3.78378		0.013806	-0.0176702	0.369458	0.000540018	-0.00465647	0.902554	2.002	1.99649		-0.00712739	-0.00217434	0.672969	0.00693075	0.000709574	1.25842	2.35235	1.4042		-0.002295	-0.011094	0.124061	-0.035386	-0.0535364	0.675144	0.35035	5.57774		0.0658811	0.0447075	-0.154384	0.062561	0.0529143	0.443165	9.69301	0.848798
1.98532	30.1965		0.0834166	5.68933		0.25025	48.8238		0.684016	102.998		11.8618	-4.06278		0.0133601	-0.0168117	0.374036	0.000876105	-0.00464055	0.906952	2.01868	1.87386		-0.00688364	-0.00200437	0.681136	0.00749086	0.000346614	1.26834	2.36903	1.42093		-0.002617	-0.0121996	0.134496	-0.036321	-0.0556364	0.685769	0.367033	5.69535		0.0671495	0.0459694	-0.158884	0.0636864	0.0533407	0.438266	9.85984	0.781379
2.002	30.6076		0.1001	6.57249		0.266933	51.6847		0.7007	104.825		12.0287	-3.84443		0.013453	-0.0163894	0.379347	0.00164819	-0.00480001	0.911979	2.03537	1.77896		-0.00648188	-0.00237586	0.688901	0.00754038	0.000549873	1.27934	2.38572	1.38974		-0.002784	-0.0132799	0.145598	-0.037919	-0.0573948	0.696697	0.383716	5.84303		0.0688798	0.0472804	-0.16425	0.0647152	0.0534699	0.431775	10.0267	0.717105
2.01868	30.5805		0.116783	7.09683		0.283616	52.9962		0.717383	105.294		12.1955	-3.99164		0.0130398	-0.0158754	0.384611	0.00218582	-0.00472744	0.91733	2.05205	1.67296		-0.00608106	-0.0021339	0.696957	0.00760524	0.000767934	1.2886	2.4024	1.35462		-0.003256	-0.0147451	0.157275	-0.038637	-0.0596045	0.708135	0.4004	5.92131		0.070187	0.0485931	-0.169429	0.0657728	0.0535223	0.424622	10.1935	0.638159
2.03537	30.3388		0.133467	7.68848		0.3003	54.4648		0.734066	107.857		12.3623	-3.9996		0.0127426	-0.015312	0.389538	0.00240912	-0.00480893	0.922235	2.06873	1.58437		-0.00573838	-0.00199088	0.705459	0.00783437	0.0005956	1.29899	2.41908	1.33355		-0.003687	-0.0159674	0.168406	-0.039165	-0.0617896	0.717631	0.417083	6.02326		0.0718107	0.0498533	-0.174428	0.0670832	0.0542407	0.41883	10.3603	0.622877
2.05205	30.9989		0.15015	8.12072		0.316983	56.4578		0.750749	109.437		12.5292	-4.04472		0.012821	-0.0148796	0.394226	0.00261437	-0.00501897	0.927221	2.08542	1.52523		-0.00528346	-0.00216467	0.71421	0.00832558	0.000172635	1.30965	2.43577	1.32846		-0.003936	-0.0172574	0.179542	-0.04065	-0.0637819	0.731564	0.433766	6.12788		0.0731876	0.0508225	-0.179742	0.0683852	0.054653	0.411588	10.5272	0.595181
2.06873	31.3175		0.166833	8.58491		0.333666	60.5948		0.767433	110.248		12.696	-3.69635		0.0125481	-0.014572	0.39966	0.00250511	-0.00514574	0.932975	2.1021	1.47943		-0.00467185	-0.00223348	0.722792	0.0083969	0.000413283	1.3201	2.45245	1.27883		-0.004245	-0.018836	0.191896	-0.042158	-0.0654735	0.744764	0.45045	6.20441		0.0749222	0.0523112	-0.18506	0.0705429	0.0557755	0.405957	10.694	0.541303
2.08542	30.8522		0.183517	9.12145		0.35035	63.2916		0.784116	112.314		12.8628	-4.43645		0.0125036	-0.0137299	0.404823	0.00300263	-0.00513501	0.938462	2.11878	1.3753		-0.00433827	-0.00277946	0.730746	0.00949382	0.000174061	1.32953	2.46913	1.35314		-0.00451	-0.0202852	0.204095	-0.043516	-0.0678537	0.758443	0.467133	6.33221		0.0763901	0.0528108	-0.190282	0.0718224	0.0570612	0.39885	10.8608	0.606785
2.1021	31.3785		0.2002	9.60118		0.367033	65.5993		0.800799	115.289		13.0297	-3.96635		0.012241	-0.0131667	0.409353	0.00360163	-0.00539164	0.943849	2.13547	1.24572		-0.00366313	-0.00284702	0.738905	0.00965565	0.000467795	1.3414	2.48582	1.305		-0.005002	-0.0220132	0.216736	-0.045456	-0.0696504	0.77184	0.483816	6.42362		0.0779153	0.0542223	-0.196084	0.0732455	0.0582795	0.39098	11.0277	0.603717
2.11878	31.2521		0.216883	10.2591		0.383716	66.9543		0.817483	115.316		13.1965	-4.31871		0.0118705	-0.0123589	0.415243	0.00377275	-0.00553268	0.949165	2.15215	1.13639		-0.00385536	-0.0030243	0.7478	0.0098063	0.000694538	1.35181	2.5025	1.34284		-0.005536	-0.0232891	0.229691	-0.046213	-0.0728432	0.785745	0.5005	6.57695		0.0794013	0.0552635	-0.201291	0.0752412	0.0597101	0.384878	11.1945	0.595176
2.13547	31.5558		0.233567	10.6955		0.4004	69.3048		0.834166	116.463		13.3633	-3.97063		0.011608	-0.0115587	0.420632	0.00434203	-0.00555093	0.954202	2.16883	1.01229		-0.00388302	-0.00320362	0.756052	0.00996922	0.000979697	1.36522	2.51918	1.36074		-0.006248	-0.0251509	0.244081	-0.048015	-0.0745855	0.801778	0.517183	6.61916		0.0810285	0.0566161	-0.207161	0.0768028	0.0613961	0.37819	11.3613	0.624471
2.15215	31.7223		0.25025	11.0837		0.417083	70.6607		0.850849	120.421		13.5302	-4.41388		0.0113521	-0.0110905	0.425569	0.0051841	-0.00561476	0.960168	2.18552	0.883903		-0.00336886	-0.00301661	0.764428	0.0104437	0.000945476	1.37612	2.53586	1.34573		-0.006504	-0.0272458	0.257236	-0.050151	-0.0768323	0.817961	0.533866	6.71912		0.0830624	0.057756	-0.212763	0.0775269	0.0616697	0.370014	11.5282	0.666475
2.16883	31.951		0.266933	11.6219		0.433766	71.8483		0.867533	119.549		13.697	-4.10114		0.011221	-0.0105662	0.431188	0.00564642	-0.00595518	0.965595	2.2022	0.775588		-0.00283994	-0.00334922	0.772997	0.0111699	0.000773644	1.38688	2.55255	1.36277		-0.006159	-0.0298695	0.271588	-0.052544	-0.0791387	0.833801	0.55055	6.86316		0.0849528	0.058842	-0.218756	0.0790848	0.0641639	0.364397	11.695	0.778284
2.18552	31.9828		0.283616	12.0945		0.45045	74.0326		0.884216	120.755		13.8638	-4.70348		0.0109632	-0.0102124	0.436265	0.00617639	-0.00618918	0.970291	2.21888	0.670855		-0.00269313	-0.00336766	0.782593	0.010954	0.00108784	1.39885	2.56923	1.33448		-0.0071	-0.0313641	0.285596	-0.054083	-0.0808998	0.850071	0.567233	6.8964		0.0867729	0.0603136	-0.224619	0.0799697	0.0643276	0.355924	11.8618	0.779537
2.2022	31.8851		0.3003	12.5602		0.467133	78.0066		0.900899	122.161		14.0307	-4.43976		0.010705	-0.00949255	0.442077	0.00690759	-0.00678678	0.977343	2.23557	0.499102		-0.00250872	-0.00376449	0.790845	0.0118215	0.00125824	1.41115	2.58591	1.40231		-0.007507	-0.033895	0.300084	-0.056156	-0.083002	0.865045	0.583916	6.97565		0.0884799	0.0619558	-0.230969	0.0810661	0.0644049	0.34867	12.0287	0.771739
2.21888	32.2914		0.316983	12.8873		0.483816	79.0428		0	0		14.1975	-4.50402		0.0104606	-0.00910351	0.447331	0.00761418	-0.00706116	0.983382	2.25225	0.374448		-0.00240101	-0.00390159	0.799489	0.0117349	0.00104801	1.4216	2.6026	1.37913		-0.008224	-0.0361151	0.315079	-0.058094	-0.0851982	0.883275	0.6006	7.02057		0.0904493	0.0633728	-0.236906	0.0827196	0.0660337	0.341787	12.1955	0.80933
2.23557	32.1246		0.333666	13.5029		0.5005	81.8075		0.0166833	12.7607		14.3643	-4.603		0.0105411	-0.00864049	0.452438	0.00820878	-0.00749956	0.988094	2.26893	0.277726		-0.00185857	-0.0040992	0.80804	0.0125374	0.00145262	1.43346	2.61928	1.41322		-0.00849	-0.038884	0.330065	-0.060208	-0.0873041	0.900785	0.617283	7.07625		0.092197	0.0648577	-0.243158	0.0834532	0.0666723	0.334934	12.3623	0.885008
2.25225	32.0918		0.35035	13.866		0.517183	83.4276		0.0333666	17.9599		14.5312	-4.56124		0.0102799	-0.00789979	0.457889	0.00854907	-0.00764672	0.993938	2.28562	0.186964		-0.00154081	-0.00431252	0.817236	0.0133097	0.00156612	1.44499	2.63596	1.45744		-0.009808	-0.040833	0.345144	-0.062158	-0.0900127	0.918354	0.633966	7.14234		0.0936732	0.0663883	-0.249483	0.085048	0.067499	0.327398	12.5292	0.863666
2.26893	32.5737		0.367033	14.2788		0.533866	85.4468		0.05005	24.3943		14.698	-4.48488		0.0101141	-0.00735408	0.462909	0.00865287	-0.00842313	0.99991	2.3023	0.193177		-0.0013955	-0.00443797	0.826299	0.013319	0.00150044	1.45674	2.65265	1.44178		-0.010145	-0.0426037	0.361522	-0.065407	-0.0914842	0.937384	0.65065	7.30082		0.0953483	0.0679282	-0.255836	0.0864865	0.0680267	0.318103	12.696	0.884655
2.28562	32.3184		0.383716	14.8303		0.55055	86.2235		0.0667333	27.438		14.8648	-4.65949		0.00971065	-0.00646204	0.468137	0.00918031	-0.00905706	1.00434	2.31898	0.283018		-0.000917443	-0.00449216	0.834569	0.0146438	0.00223973	1.47197	2.66933	1.52372		-0.011086	-0.0449173	0.376909	-0.067069	-0.0936714	0.955775	0.667333	7.30799		0.09657	0.0692052	-0.261744	0.0889167	0.0704178	0.313423	12.8628	0.771854
2.3023	32.6067		0.4004	15.0958		0.567233	88.5229		0.0834166	30.3935		15.0317	-4.64827		0.0096744	-0.00582547	0.473751	0.0101391	-0.00968658	1.01132	2.33567	0.414489		-0.000549624	-0.00499541	0.842698	0.0149921	0.00279739	1.48603	2.68601	1.54804		-0.011634	-0.0474779	0.393566	-0.06947	-0.0957217	0.975796	0.684016	7.3707		0.0980371	0.0706315	-0.268857	0.0904481	0.0712996	0.305245	13.0297	0.760267
2.31898	32.5675		0.417083	15.7332		0.583916	89.3236		0.1001	33.4585		15.1985	-4.72516		0.00934271	-0.00506759	0.479081	0.0104117	-0.010478	1.01696	2.35235	0.587453		-0.000161248	-0.00520668	0.852424	0.0150526	0.00293782	1.49671	2.7027	1.53427		-0.011652	-0.0499202	0.410813	-0.072943	-0.0986181	0.996308	0.7007	7.61541		0.0995798	0.0718752	-0.275171	0.0923065	0.0730996	0.297491	13.1965	0.737906
2.33567	32.3433		0.433766	16.2249		0.6006	92.15		0.116783	37.1592		15.3653	-4.72858		0.00913997	-0.00430557	0.484878	0.0114735	-0.0112908	1.02327	2.36903	0.783704		0.000204208	-0.00527254	0.861742	0.0158326	0.00264606	1.50866	2.71938	1.55133		-0.012013	-0.0526601	0.427144	-0.076841	-0.0996418	1.01811	0.717383	7.71521		0.100965	0.0730236	-0.282147	0.0944898	0.0748953	0.290142	13.3633	0.674801
2.35235	32.6603		0.45045	16.6871		0.617283	93.1993		0.133467	39.7271		15.5322	-4.74763		0.00887382	-0.00360914	0.49	0.0119773	-0.011285	1.02876	2.38572	0.880432		0.000635333	-0.00531459	0.871477	0.0160027	0.00276082	1.52041	2.73606	1.5324		-0.012583	-0.0549888	0.444054	-0.078031	-0.102287	1.03951	0.734066	7.72276		0.102071	0.074727	-0.288453	0.0952839	0.0761008	0.28098	13.5302	0.696703
2.36903	33.024		0.467133	17.0608		0.633966	95.2206		0.15015	42.8104		15.699	-4.91153		0.00893902	-0.00264464	0.495541	0.0131736	-0.0118547	1.03545	2.4024	1.07561		0.00128012	-0.00574072	0.880934	0.0164937	0.00324014	1.53393	2.75275	1.54974		-0.013921	-0.0577994	0.460198	-0.081467	-0.104015	1.06168	0.750749	7.74862		0.104119	0.0761432	-0.295383	0.0964105	0.0774831	0.273705	13.697	0.78764
2.38572	33.4733		0.483816	17.5486		0.65065	97.831		0.166833	45.5047		15.8658	-5.13707		0.00902207	-0.00242648	0.501327	0.013487	-0.0120564	1.04135	2.41908	1.12605		0.00187106	-0.00614556	0.890128	0.0173774	0.00351	1.54821	2.76943	1.59		-0.014625	-0.060048	0.479606	-0.083116	-0.105503	1.08383	0.767433	7.74727		0.105273	0.0777409	-0.301935	0.0965944	0.0783912	0.26566	13.8638	0.87844
2.4024	33.8152		0.5005	17.9223		0.667333	99.3918		0.183517	46.807		16.0327	-4.8042		0.00911547	-0.002173	0.506182	0.0139743	-0.013119	1.04714	2.43577	1.26823		0.00168106	-0.00598821	0.899602	0.0182096	0.0041411	1.5607	2.78611	1.67962		0	0	0	-0.025569	0.0090623	0.551173	0.0166833	2.81769		0.107044	0.0795417	-0.309364	0.0980336	0.0791771	0.257197	14.0307	0.911895
2.41908	33.3924		0.517183	18.3546		0.684016	100.114		0.2002	50.5143		16.1995	-4.87911		0.00902721	-0.0011328	0.511796	0.0148435	-0.0136167	1.05355	2.45245	1.45624		0.00210734	-0.0060649	0.909332	0.0178893	0.00362765	1.57331	2.8028	1.59777		-0.000167	0.000286792	0.00137167	-0.025658	0.00929724	0.553125	0.0333666	2.80532		0.108648	0.0809938	-0.316448	0.0985179	0.0803136	0.249172	14.1975	1.02833
2.43577	33.94		0.533866	18.8797		0.7007	101.136		0.216883	52.1678		16.3663	-5.04499		0.00897164	-0.000699857	0.517955	0.015409	-0.0144711	1.06023	2.46913	1.60575		0	0	0	0.000666811	0.0183793	0.582889	0.0166833	1.80721		-0.000654	0.000723574	0.00344507	-0.025714	0.00918041	0.555316	0.05005	2.74381		0.110161	0.0825294	-0.323647	0.0989493	0.0809248	0.240965	14.3643	1.14916
2.45245	34.0293		0.55055	19.4749		0.717383	104.36		0.233567	55.7851		16.5332	-4.93784		0.00901447	-5.36974e-06	0.523791	0.0154379	-0.0152412	1.06704	2.48582	1.74335		-0.000107806	0.000230233	-0.00066977	0.00091208	0.0191257	0.582258	0.0333666	1.85928		-0.000945	0.000854583	0.00594049	-0.026101	0.00842256	0.557634	0.0667333	2.72617		0.111658	0.0840861	-0.331016	0.0998405	0.081937	0.231498	14.5312	1.22327
2.46913	34.1511		0.567233	19.9638		0.734066	104.932		0.25025	58.5226		16.7	-5.2368		0.00915919	0.000137302	0.529733	0.016692	-0.0159007	1.07421	2.5025	1.86391		-0.000549931	0.00019847	-8.34908e-05	0.000689665	0.0189486	0.583005	0.05005	1.84582		-0.001613	0.00137288	0.00918114	-0.026379	0.00795183	0.560348	0.0834166	2.66189		0.11274	0.0853652	-0.338439	0.10088	0.0835484	0.223946	14.698	1.22216
2.48582	34.6409		0.583916	20.3962		0.750749	106.344		0.266933	62.2469		16.8668	-5.25435		0.00902436	0.000820418	0.534558	0.0173048	-0.0167124	1.0804	2.51918	2.03445		-0.000964535	0.000333946	0.000667699	0.000574526	0.0184811	0.583376	0.0667333	1.79018		-0.001803	0.00160391	0.0128881	-0.026524	0.0075358	0.563097	0.1001	2.6455		0.113874	0.0868581	-0.345682	0.102196	0.0848082	0.214796	14.8648	1.21189
2.5025	34.0858		0.6006	20.6069		0.767433	107.667		0.283616	62.6075		17.0337	-5.00924		0.00911929	0.00147985	0.540922	0.017945	-0.0172847	1.08637	2.53586	2.17718		-0.00144315	0.000612725	0.00160198	0.000463219	0.0182158	0.584267	0.0834166	1.74057		-0.002212	0.00168682	0.0167477	-0.026768	0.00710615	0.567292	0.116783	2.61525		0.114784	0.0882344	-0.353279	0.10378	0.086032	0.206333	15.0317	1.14882
2.51918	34.3906		0.617283	20.8786		0	0		0.3003	66.1957		17.2005	-5.2406		0.00903207	0.00236621	0.546869	0.0185901	-0.0179915	1.09223	2.55255	2.36144		-0.00198074	0.000917243	0.00235119	0.000294254	0.017938	0.584961	0.1001	1.68828		-0.002674	0.0017334	0.0212403	-0.026737	0.00655524	0.571341	0.133467	2.55441		0.115513	0.0898272	-0.360833	0.104732	0.0878732	0.197762	15.1985	1.12369
2.53586	34.7162		0.633966	21.3473		0.0166833	7.31407		0.316983	67.1436		17.3673	-5.43371		0.00913575	0.00271303	0.552257	0.0192742	-0.0188328	1.0982	2.56923	2.49744		-0.00221655	0.000960128	0.00336951	0.000136134	0.0175465	0.585808	0.116783	1.64751		-0.00298	0.00190427	0.0261814	-0.027118	0.00618504	0.576221	0.15015	2.55192		0.116538	0.0913652	-0.368497	0.105772	0.0890646	0.189155	15.3653	1.13102
2.55255	34.7379		0.65065	21.7141		0.0333666	11.329		0.333666	69.3505		17.5342	-5.2483		0.0094508	0.00345513	0.558731	0.0197103	-0.0200917	1.10509	2.58591	2.69153		-0.00247479	0.000941385	0.00432995	0.000118444	0.0170463	0.586568	0.133467	1.60481		-0.003422	0.00198075	0.0315492	-0.027178	0.00575701	0.581484	0.166833	2.50453		0.117556	0.0928561	-0.376176	0.106524	0.0900205	0.180636	15.5322	1.17194
2.56923	34.5232		0.667333	22.0805		0.05005	15.7874		0.35035	71.1639		17.701	-5.45812		0.00922554	0.00373021	0.56349	0.0205357	-0.020851	1.11254	2.6026	2.8214		-0.00275431	0.000825378	0.00541034	-0.00018662	0.0167871	0.587558	0.15015	1.59077		-0.003782	0.00212352	0.0373099	-0.027169	0.00507776	0.587356	0.183517	2.45397		0.118819	0.0946735	-0.383781	0.107326	0.0913852	0.172507	15.699	1.23112
2.58591	34.4493		0.684016	22.5351		0.0667333	18.7494		0.367033	74.0213		17.8678	-5.36392		0.00949298	0.00403453	0.568896	0.0211403	-0.0219498	1.11916	2.61928	2.96234		-0.00305341	0.000823613	0.00687933	-0.000311034	0.0161836	0.588343	0.166833	1.5371		-0.004204	0.00233947	0.0435628	-0.027377	0.00464604	0.593609	0.2002	2.4243		0.119577	0.0960344	-0.391826	0.108009	0.0924833	0.163609	15.8658	1.24809
2.6026	35.067		0.7007	22.7554		0.0834166	21.5575		0.383716	75.3011		18.0347	-5.61881		0.00959914	0.00454339	0.575183	0.0216836	-0.022671	1.12638	2.63596	3.09221		-0.00346037	0.00108598	0.00819466	-0.000570437	0.0157773	0.589456	0.183517	1.47557		-0.004885	0.00264989	0.0503578	-0.027339	0.00354421	0.600151	0.216883	2.34056		0.120923	0.0978955	-0.400083	0.108692	0.0934326	0.15444	16.0327	1.34498
2.61928	34.488		0.717383	23.1676		0.1001	24.4799		0.4004	76.8773		18.2015	-5.81099		0.00966994	0.00503067	0.581378	0.0219654	-0.023569	1.13349	2.65265	3.22721		-0.00390791	0.00115358	0.00975092	-0.000911104	0.0154394	0.590762	0.2002	1.43915		-0.005165	0.00298046	0.0571677	-0.027286	0.00289666	0.606863	0.233567	2.30448		0.121987	0.0997457	-0.407808	0.109092	0.094239	0.145439	16.1995	1.45187
2.63596	34.6332		0.734066	23.3826		0.116783	26.9223		0.417083	77.8487		18.3683	-5.50501		0.0102253	0.0050411	0.586833	0.0224069	-0.0244106	1.1392	2.66933	3.30233		-0.00412525	0.00122933	0.0114137	-0.00124599	0.0151018	0.592039	0.216883	1.39783		-0.005178	0.00334745	0.0649312	-0.027383	0.00248277	0.614813	0.25025	2.31418		0.123029	0.101363	-0.415718	0.109304	0.0952394	0.136449	16.3663	1.55909
2.65265	35.0166		0.750749	23.6535		0.133467	29.3855		0.433766	79.6474		18.5352	-5.80383		0.0107324	0.00535378	0.592612	0.0228346	-0.0254417	1.14546	2.68601	3.42507		-0.00450884	0.00127379	0.0131931	-0.00152475	0.0146364	0.593716	0.233567	1.35108		-0.005566	0.00366991	0.0727943	-0.027352	0.00151438	0.622724	0.266933	2.27971		0.124045	0.102925	-0.423925	0.109523	0.0963042	0.127576	16.5332	1.65766
2.66933	35.2924		0.767433	24.0476		0.15015	32.2491		0.45045	81.286		18.702	-5.74652		0.0109727	0.00611578	0.598567	0.0238812	-0.0261436	1.15333	2.7027	3.58392		-0.00487687	0.00111052	0.0148054	-0.00162281	0.0141621	0.594892	0.25025	1.32834		-0.005945	0.00424826	0.0806692	-0.027656	0.000760408	0.630942	0.283616	2.28837		0.124746	0.10429	-0.432019	0.110095	0.0975216	0.117892	16.7	1.681
2.68601	35.3101		0.784116	24.4957		0.166833	35.0297		0.467133	83.3116		18.8688	-5.82594		0.0110143	0.00669369	0.603871	0.0246255	-0.0272084	1.15988	2.71938	3.7592		-0.00530048	0.00105269	0.0166957	-0.00186311	0.0135462	0.596185	0.266933	1.28096		-0.006291	0.00418046	0.0891113	-0.027707	-0.000197549	0.63951	0.3003	2.27429		0.125438	0.106068	-0.440545	0.110091	0.0984727	0.108068	16.8668	1.7878
2.7027	35.6363		0.800799	24.9264		0.183517	37.2717		0.483816	85.2061		19.0357	-6.15442		0.0115627	0.00727579	0.610101	0.0252329	-0.0279565	1.16802	2.73606	3.87508		-0.00559622	0.00107143	0.0186288	-0.00226877	0.0130572	0.59771	0.283616	1.23056		-0.006583	0.00453497	0.0988804	-0.02817	-0.000753072	0.648762	0.316983	2.31453		0.126525	0.107106	-0.449181	0.11086	0.100596	0.0996285	17.0337	1.77047
2.71938	35.7805		0.817483	25.3537		0.2002	40.1317		0.5005	87.7479		19.2025	-5.88577		0.0119323	0.00774944	0.616175	0.0256798	-0.0287291	1.17438	2.75275	3.99486		-0.00589813	0.00108871	0.0205315	-0.00258521	0.0126663	0.599301	0.3003	1.19196		-0.006824	0.00451143	0.108536	-0.028206	-0.00183543	0.658714	0.333666	2.32149		0.126958	0.108973	-0.457316	0.110642	0.101318	0.0899628	17.2005	1.88609
2.73606	35.3507		0.834166	25.6282		0.216883	42.6557		0.517183	89.0385		19.3693	-5.83132		0.0120073	0.00773416	0.623204	0.0263723	-0.0298912	1.1816	2.76943	4.12528		-0.00623206	0.00135736	0.0226915	-0.00290716	0.0121485	0.600948	0.316983	1.11868		-0.006874	0.00466766	0.118555	-0.028365	-0.00285834	0.669284	0.35035	2.36763		0.127642	0.110251	-0.465938	0.111484	0.102368	0.0796845	17.3673	1.88728
2.75275	35.352		0.850849	26.0184		0.233567	44.6151		0.533866	91.789		19.5362	-6.12681		0.0123468	0.00820531	0.627974	0.0268457	-0.0309425	1.18941	2.78611	4.25246		-0.00643718	0.00134403	0.0246034	-0.00329977	0.0116973	0.602655	0.333666	1.07216		-0.007292	0.00481286	0.128835	-0.028711	-0.0038251	0.67825	0.367033	2.40706		0.128118	0.11163	-0.474885	0.11133	0.103594	0.0704992	17.5342	1.95448
2.76943	35.6868		0.867533	26.4525		0.25025	46.5493		0.55055	93.8868		19.703	-5.95088		0.01308	0.00814568	0.633948	0.0271461	-0.0316284	1.19653	2.8028	4.28855		-0.00682643	0.00150513	0.0267744	-0.00357592	0.0111757	0.604273	0.35035	1.0121		-0.007407	0.00504917	0.139378	-0.028777	-0.00526161	0.688993	0.383716	2.47198		0.128863	0.11324	-0.483459	0.111738	0.104934	0.0614994	17.701	2.00027
2.78611	35.8828		0.884216	26.9875		0.266933	50.0932		0.567233	95.3767		19.8698	-6.34619		0.0134251	0.00845484	0.640505	0.0276717	-0.0328449	1.20352	2.81948	4.43706		-0.00717174	0.00168025	0.0291321	-0.0041029	0.0105256	0.605955	0.367033	0.929901		-0.007339	0.0050224	0.150679	-0.029355	-0.00600761	0.701662	0.4004	2.55895		0.129187	0.115133	-0.492361	0.11177	0.105957	0.0521243	17.8678	2.07065
2.8028	36.3568		0.900899	27.2127		0.283616	52.3542		0.583916	96.5656		20.0367	-6.11889		0.0142562	0.00833298	0.645865	0.0279661	-0.0337658	1.21166	2.83616	4.4744		-0.00757471	0.0017515	0.0315863	-0.00462292	0.0100419	0.607895	0.383716	0.874834		-0.007304	0.00514771	0.161978	-0.029493	-0.00700435	0.712994	0.417083	2.62877		0.129761	0.116467	-0.501191	0.112082	0.106911	0.0429748	18.0347	2.11498
2.81948	36.5757		0.917583	27.4731		0.3003	54.9208		0.6006	98.707		20.2035	-6.55178		0.0149293	0.00848394	0.651307	0.0284115	-0.0347153	1.21895	2.85285	4.55817		-0.00777353	0.00172424	0.0341116	-0.0051046	0.00937093	0.609751	0.4004	0.806083		-0.007459	0.00488758	0.173588	-0.029904	-0.00832532	0.725673	0.433766	2.701		0.130327	0.118555	-0.510312	0.11212	0.107337	0.0335606	18.2015	2.25178
2.83616	36.3512		0.934266	27.8187		0.316983	57.7793		0.617283	98.1221		20.3703	-6.11797		0.0155207	0.00855701	0.657704	0.0291833	-0.0356518	1.22579	2.86953	4.65655		-0.00794624	0.00159336	0.036523	-0.00552164	0.00919968	0.61184	0.417083	0.795016		-0.007418	0.0049244	0.185333	-0.030926	-0.00875233	0.739214	0.45045	2.81112		0.131083	0.120291	-0.51982	0.112503	0.108125	0.0233973	18.3683	2.34108
2.85285	35.4705		0.950949	28.2195		0.333666	60.2934		0.633966	98.9506		20.5372	-6.69602		0.016393	0.00868248	0.66401	0.0297213	-0.0364921	1.23295	2.88621	4.73241		-0.00821791	0.00171151	0.0392988	-0.0060895	0.00876208	0.614288	0.433766	0.73384		-0.007525	0.00493889	0.197868	-0.030927	-0.0102053	0.751958	0.467133	2.87996		0.131604	0.122175	-0.528793	0.112635	0.108944	0.0137341	18.5352	2.44097
2.86953	36.4514		0.967633	28.62		0.35035	62.1167		0.65065	100.709		20.704	-6.49999		0.0168334	0.00910635	0.670186	0.0296264	-0.0370717	1.24138	2.9029	4.79534		-0.00851244	0.00165729	0.0418858	-0.00641525	0.00822016	0.616148	0.45045	0.687383		-0.007535	0.00509641	0.210171	-0.03244	-0.011129	0.766659	0.483816	3.05748		0.132022	0.12374	-0.53834	0.112369	0.109523	0.00390356	18.702	2.56133
2.88621	37.4491		0.984316	28.828		0.367033	64.0855		0.667333	101.633		20.8708	-6.76993		0.0169657	0.00973728	0.676837	0.0303479	-0.0382196	1.24891	2.91958	4.9741		-0.00898014	0.0018743	0.0445496	-0.00704692	0.00779485	0.618515	0.467133	0.6217		-0.007424	0.00485025	0.22388	-0.032227	-0.0121618	0.780624	0.5005	3.09224		0.132709	0.125559	-0.547728	0.112705	0.111287	-0.00578956	18.8688	2.59619
2.9029	37.2097		1.001	29.1755		0.383716	65.9949		0.684016	103.697		21.0377	-6.47345		0.0177776	0.00995478	0.682466	0.030501	-0.0386746	1.25677	2.93626	5.0021		-0.00916487	0.00206984	0.0474759	-0.00743237	0.00725411	0.620436	0.483816	0.546591		-0.007195	0.00519722	0.237323	-0.033243	-0.0133951	0.79631	0.517183	3.27668		0.132926	0.127318	-0.557284	0.112307	0.112485	-0.0157458	19.0357	2.68542
2.91958	37.7503		1.01768	29.9867		0.4004	67.7401		0.7007	105.579		21.2045	-7.08457		0.0182975	0.00985068	0.687854	0.0311043	-0.0396028	1.26568	2.95295	5.05228		-0.00925107	0.00201897	0.0501635	-0.00774739	0.00706837	0.62282	0.5005	0.527116		-0.007492	0.00481036	0.251125	-0.033705	-0.0150417	0.810497	0.533866	3.36419		0.133383	0.129152	-0.567376	0.112141	0.113982	-0.0256348	19.2025	2.7585
2.93626	38.1352		1.03437	29.9159		0.417083	70.1249		0.717383	107.566		21.3713	-6.76292		0.0190389	0.00957453	0.694411	0.0314969	-0.0405438	1.27322	2.96963	5.09862		-0.00964853	0.00221968	0.0532239	-0.00857138	0.00665987	0.625233	0.517183	0.457645		-0.007215	0.00464276	0.26553	-0.034214	-0.0167645	0.82709	0.55055	3.51113		0.134062	0.130801	-0.577032	0.112485	0.11539	-0.035449	19.3693	2.80292
2.95295	38.5791		1.05105	30.0155		0.433766	71.3272		0.734066	107.781		21.5382	-7.00326		0.0201135	0.00968037	0.702187	0.0314011	-0.0416564	1.28034	2.98631	5.19477		-0.0098502	0.00221754	0.0563311	-0.00895355	0.00598663	0.628063	0.533866	0.388253		-0.00695	0.00428416	0.279366	-0.035441	-0.0181375	0.84231	0.567233	3.68496		0.134724	0.132526	-0.586584	0.112776	0.116974	-0.0454161	19.5362	2.8456
2.96963	38.6023		1.06773	30.1878		0.45045	74.2176		0.750749	109.848		21.705	-7.02009		0.0205785	0.0099168	0.708299	0.0317726	-0.0417589	1.28849	3.003	5.20711		-0.0100732	0.0022321	0.0595609	-0.0094748	0.0057659	0.630269	0.55055	0.359819		-0.006924	0.00438938	0.293887	-0.035645	-0.0195101	0.86073	0.583916	3.77127		0.135307	0.134536	-0.596589	0.112136	0.117762	-0.055316	19.703	3.02521
2.98631	38.4152		1.08442	30.7609		0.467133	76.4187		0.767433	109.863		21.8718	-7.35645		0.0216446	0.00968953	0.714623	0.0323758	-0.0426289	1.29751	3.01968	5.23515		-0.0104543	0.00267586	0.0626805	-0.00988705	0.00511511	0.632991	0.567233	0.251595		-0.007008	0.00438973	0.309315	-0.036091	-0.0205434	0.877657	0.6006	3.85605		0.135935	0.136341	-0.606331	0.111834	0.118923	-0.0656056	19.8698	3.14773
3.003	38.6916		1.1011	31.1298		0.483816	78.8953		0.784116	111.84		22.0387	-7.287		0.022412	0.00982896	0.720766	0.0325643	-0.0433954	1.30497	3.03636	5.29894		-0.01054	0.00227454	0.0660844	-0.0104822	0.00477877	0.636293	0.583916	0.251696		-0.007088	0.00408824	0.3247	-0.037137	-0.0226892	0.89606	0.617283	4.02948		0.13664	0.138395	-0.616694	0.112041	0.120049	-0.0749715	20.0367	3.24222
3.01968	39.0566		1.11778	31.2513		0.5005	81.1396		0.800799	112.301		22.2055	-7.77465		0.0235758	0.00992902	0.72791	0.0331642	-0.0439508	1.31367	3.05305	5.33748		-0.0107733	0.00240855	0.0691795	-0.0108527	0.00413291	0.638438	0.6006	0.17374		-0.007276	0.00353322	0.340591	-0.037578	-0.0243881	0.914501	0.633966	4.10657		0.13744	0.140279	-0.626695	0.111704	0.120945	-0.085396	20.2035	3.40313
3.03636	39.6726		1.13447	31.5537		0.517183	82.985		0.817483	114.956		22.3723	-7.26626		0.0242415	0.00985256	0.734285	0.0333872	-0.0447198	1.32264	3.06973	5.37272		-0.0109788	0.00247463	0.0727579	-0.0113597	0.0039928	0.641591	0.617283	0.157658		-0.007096	0.00341999	0.356325	-0.037963	-0.0264468	0.933252	0.65065	4.25771		0.138086	0.142621	-0.637352	0.111674	0.121536	-0.0955106	20.3703	3.56904
3.05305	39.6705		1.15115	31.9114		0.533866	83.9555		0.834166	116.284		22.5392	-8.053		0.0249193	0.00988161	0.740109	0.0336078	-0.0450579	1.33124	3.08641	5.37542		-0.0115247	0.00276041	0.0762722	-0.0117336	0.00377553	0.644483	0.633966	0.104505		-0.006958	0.00309019	0.371485	-0.038201	-0.0281584	0.953237	0.667333	4.34368		0.138475	0.144625	-0.647352	0.110957	0.122651	-0.10523	20.5372	3.71663
3.06973	39.0626		1.16783	32.5644		0.55055	86.3288		0.850849	117.167		22.706	-7.63804		0.0260425	0.00969288	0.747207	0.0335704	-0.0451365	1.33992	3.1031	5.33445		-0.011839	0.00269716	0.0800642	-0.0121891	0.00308501	0.646957	0.65065	0.0528087		-0.006675	0.00229461	0.388588	-0.038573	-0.0309512	0.973727	0.684016	4.50214		0.13921	0.146897	-0.658265	0.111247	0.123167	-0.115009	20.704	3.86218
3.08641	39.9832		1.18452	32.3074		0.567233	88.2185		0.867533	117.099		22.8728	-8.19464		0.0265548	0.00975081	0.753548	0.0339087	-0.0460767	1.34759	3.11978	5.41493		-0.0122091	0.00263005	0.0838816	-0.0125928	0.0025714	0.649512	0.667333	0.0393232		-0.006852	0.00184968	0.405376	-0.039629	-0.0332606	0.995141	0.7007	4.65603		0.1401	0.148672	-0.668926	0.111572	0.12441	-0.124768	20.8708	3.93695
3.1031	39.9245		1.2012	32.5128		0.583916	90.0097		0.884216	117.927		23.0397	-7.93149		0.027891	0.00955135	0.759951	0.0348538	-0.0467138	1.35588	3.13646	5.43451		-0.0123638	0.00273382	0.0873596	-0.0130163	0.00236789	0.653161	0.684016	0.0757557		-0.007001	0.00177057	0.423358	-0.039255	-0.0368311	1.01456	0.717383	4.86338		0.140805	0.151021	-0.679951	0.111814	0.125667	-0.134671	21.0377	4.04011
3.11978	40.0127		1.21788	32.9872		0.6006	92.2779		0	0		23.2065	-8.27331		0.0286859	0.00925369	0.766497	0.0347422	-0.046486	1.36581	3.15315	5.34469		-0.0127778	0.0029741	0.0908058	-0.013374	0.00222659	0.655715	0.7007	0.096976		-0.007292	0.00159199	0.440508	-0.040395	-0.0395815	1.03849	0.734066	5.04884		0.141641	0.152887	-0.690556	0.11227	0.127139	-0.145292	21.2045	4.09729
3.13646	39.3074		1.23457	33.4181		0.617283	93.0491		0.0166833	8.29029		23.3733	-8.18281		0.0295719	0.00871864	0.773152	0.0352089	-0.0471949	1.37393	3.16983	5.34393		-0.0131358	0.00299465	0.0944003	-0.0136869	0.00184637	0.658424	0.717383	0.129384		-0.007184	0.000347472	0.459626	-0.040422	-0.0429544	1.06194	0.750749	5.17857		0.142371	0.154926	-0.702175	0.112281	0.128236	-0.155493	21.3713	4.2079
3.15315	39.3961		1.25125	33.6282		0.633966	95.0805		0.0333666	12.1512		23.5402	-8.73323		0.0303157	0.00865636	0.780939	0.0355544	-0.0472301	1.38244	3.18651	5.33138		-0.0134581	0.00310804	0.0984838	-0.0141695	0.00173055	0.661784	0.734066	0.157692		0	0	0	-0.020617	-0.00412268	0.558775	0.0166833	2.15487		0.143675	0.156848	-0.713216	0.112669	0.129754	-0.165785	21.5382	4.30152
3.16983	39.8686		1.26793	33.9285		0.65065	96.7676		0.05005	16.8168		23.707	-8.83611		0.0309516	0.00839343	0.787212	0.0349971	-0.0473715	1.39182	3.2032	5.2834		-0.0136178	0.00303786	0.102327	-0.0144347	0.00139633	0.664983	0.750749	0.186713		-0.000225	0.000193944	0.00196499	-0.019989	-0.00495282	0.561522	0.0333666	2.0903		0.144456	0.15896	-0.724681	0.112984	0.130452	-0.176459	21.705	4.42928
3.18651	39.4656		1.28462	34.1311		0.667333	99.2619		0.0667333	20.5614		23.8738	-8.63968		0.0319439	0.00825327	0.793486	0.0357682	-0.0479473	1.3999	3.21988	5.30708		-0.0141646	0.00317999	0.106389	-0.0148901	0.000971729	0.668407	0.767433	0.236962		-0.000163	0.000263952	0.00513806	-0.019909	-0.0053765	0.56437	0.05005	2.10304		0.145504	0.161148	-0.736139	0.113069	0.131397	-0.187105	21.8718	4.58325
3.2032	39.6564		1.3013	34.587		0.684016	100.962		0.0834166	23.2761		24.0407	-8.72389		0	0	0	-0.0356703	0.0159938	0.562616	0.0166833	3.97466		-0.0144846	0.00328543	0.110315	-0.0151593	0.000532035	0.672562	0.784116	0.288884		0.000226	0.000472889	0.00866958	-0.019384	-0.00624915	0.567261	0.0667333	2.12535		0.146891	0.163033	-0.748187	0.113146	0.13225	-0.197649	22.0387	4.74279
3.21988	39.728		1.31798	34.9098		0.7007	105.751		0.1001	26.314		24.2075	-9.37748		-0.000220699	9.37581e-05	9.53633e-05	-0.036489	0.0149917	0.562696	0.0333666	3.98662		-0.0148817	0.00343467	0.114282	-0.0154596	0.000254772	0.676095	0.800799	0.329606		0.000562	0.000486042	0.0130714	-0.018726	-0.00713125	0.570997	0.0834166	2.12866		0.148396	0.165114	-0.760069	0.114002	0.133085	-0.208154	22.2055	4.86724
0	0		1.33467	34.9885		0.717383	105.047		0.116783	29.9084		24.3743	-9.1458		-0.00029619	0.000106997	0.000387676	-0.0373595	0.0140839	0.562641	0.05005	4.02987		-0.0149544	0.00329612	0.118603	-0.0156115	-0.000122729	0.679581	0.817483	0.355574		0.000753	0.000328511	0.017639	-0.018514	-0.00770623	0.575137	0.1001	2.14441		0.149523	0.167446	-0.772779	0.113928	0.133935	-0.218799	22.3723	5.04313
0.0166833	1.10392		1.35135	35.2215		0.734066	106.141		0.133467	32.902		24.5412	-9.22916		-0.000397969	0.000154106	0.000783245	-0.0382104	0.0133133	0.562827	0.0667333	4.07454		-0.0152685	0.00343366	0.122789	-0.0159536	-0.00038215	0.682737	0.834166	0.396684		0.001018	0.000335834	0.0226706	-0.017679	-0.00851695	0.580151	0.116783	2.12515		0.15081	0.169174	-0.784708	0.114835	0.134899	-0.228569	22.5392	5.10551
0.0333666	1.398		1.36803	35.6928		0.750749	105.591		0.15015	35.2832		0.0166833	-3.16545		-0.000372695	-4.47049e-05	0.00115027	-0.0390336	0.0124283	0.563196	0.0834166	4.13399		-0.0156539	0.00369826	0.127097	-0.0163351	-0.000491304	0.686864	0.850849	0.434452		0.001055	0.000280434	0.0283517	-0.017057	-0.00931875	0.585296	0.133467	2.10784		0.151807	0.171427	-0.797916	0.115862	0.136213	-0.239367	22.706	5.14794
0.05005	1.934		1.38472	35.7627		0	0		0.166833	38.4504		0.183517	-3.27848		-0.000578126	-0.000122066	0.00125279	-0.0392932	0.0113983	0.563515	0.1001	4.10905		-0.0159452	0.00375083	0.131293	-0.016476	-0.000745331	0.690828	0.867533	0.46359		0.001136	8.75252e-05	0.0345174	-0.016584	-0.00990169	0.59039	0.15015	2.09575		0.152857	0.17389	-0.810374	0.116907	0.137006	-0.250573	22.8728	5.25684
0.0667333	2.35754		1.4014	35.9327		0.0166833	10.4545		0.183517	41.8283		0.35035	-3.49936		-0.000869872	4.4237e-05	0.00145889	-0.0399259	0.0104209	0.564033	0.116783	4.10863		-0.0160352	0.00360374	0.135591	-0.0167403	-0.000974571	0.694692	0.884216	0.474699		0.0011	0.00025849	0.0409384	-0.016135	-0.0104192	0.596486	0.166833	2.09007		0.154207	0.175648	-0.823864	0.117626	0.138036	-0.262048	23.0397	5.33538
0.0834166	2.77238		1.41808	36.1729		0.0333666	15.7467		0.2002	43.8979		0.517183	-3.15742		-0.00136704	0.000198104	0.00160175	-0.0407566	0.00939702	0.564694	0.133467	4.10876		-0.0166302	0.00370536	0.139952	-0.01687	-0.00119869	0.698316	0.900899	0.503811		0.000752	0.00032721	0.0474467	-0.015396	-0.0111801	0.603449	0.183517	2.04247		0.15547	0.177846	-0.836852	0.118758	0.13912	-0.272423	23.2065	5.40083
0.1001	3.08445		1.43477	36.4347		0.05005	21.2304		0.216883	46.9267		0.684016	-2.90742		-0.00185044	0.00041749	0.00242986	-0.0413648	0.00871263	0.565502	0.15015	4.10143		-0.0169579	0.00362052	0.144822	-0.0170895	-0.00132425	0.701928	0.917583	0.508714		0.00107	-1.45429e-05	0.0550661	-0.014754	-0.0122867	0.610439	0.2002	2.06502		0.156704	0.179618	-0.850484	0.119827	0.140097	-0.284048	23.3733	5.45105
0.116783	3.36933		1.45145	36.4521		0.0667333	24.8883		0.233567	49.4507		0.850849	-2.47837		-0.00212162	0.000529778	0.00314957	-0.0418348	0.00762774	0.565622	0.166833	4.10243		-0.0172472	0.00366344	0.149163	-0.0171958	-0.00129414	0.706567	0.934266	0.509606		0.001378	-0.000534701	0.062867	-0.01421	-0.0133682	0.617701	0.216883	2.08415		0.158123	0.181408	-0.863944	0.120476	0.141311	-0.294715	23.5402	5.51893
0.133467	3.70193		1.46813	36.7862		0.0834166	27.8938		0.25025	52.1512		1.01768	-2.10181		-0.00249266	0.000700761	0.00379197	-0.0422587	0.00618427	0.565937	0.183517	4.08451		-0.017637	0.00359807	0.153964	-0.0172615	-0.00159618	0.710411	0.950949	0.536218		0.001187	-0.000541466	0.0710492	-0.013379	-0.0136784	0.624731	0.233567	2.02894		0.159208	0.18378	-0.878278	0.12127	0.142147	-0.30576	23.707	5.61889
0.15015	4.00228		1.48482	36.7892		0.1001	31.0229		0.266933	53.7009		1.18452	-2.04034		-0.00273008	0.00075243	0.00431057	-0.0425229	0.00527353	0.566545	0.2002	4.07439		-0.0178655	0.00319969	0.15868	-0.0175472	-0.00152148	0.71484	0.967633	0.487468		0.001298	-0.00165855	0.0804355	-0.012612	-0.0145185	0.633153	0.25025	1.96298		0.16083	0.18607	-0.89275	0.121612	0.142491	-0.31695	23.8738	5.81384
0.166833	4.2441		1.5015	37.0304		0.116783	33.431		0.283616	58.0488		1.35135	-1.71915		-0.00303319	0.000563933	0.00500507	-0.0429372	0.0046275	0.567402	0.216883	4.07944		-0.0182625	0.00330747	0.163634	-0.0174897	-0.00169053	0.718828	0.984316	0.521905		0.001044	-0.00144784	0.0890671	-0.011834	-0.0149497	0.641364	0.266933	1.93492		0.162391	0.188425	-0.906884	0.122327	0.142745	-0.328255	24.0407	5.99446
0.183517	4.91445		1.51818	37.3417		0.133467	35.761		0.3003	59.7494		1.51818	-1.63248		-0.00331715	0.000630561	0.00586977	-0.0434756	0.00359647	0.567954	0.233567	4.09768		-0.0185799	0.00293601	0.168346	-0.0175691	-0.0016128	0.722589	1.001	0.4817		0.000959	-0.00153077	0.0981882	-0.011296	-0.0161656	0.650867	0.283616	1.97808		0.163797	0.190234	-0.921257	0.122731	0.143444	-0.33969	24.2075	6.11007
0.2002	5.2674		1.53487	37.2911		0.15015	38.872		0.316983	62.1715		1.68502	-2.39668		-0.00358931	0.000760669	0.00678362	-0.0438333	0.00247015	0.568716	0.25025	4.10005		-0.0190298	0.00294068	0.173002	-0.017607	-0.00184065	0.727396	1.01768	0.515545		0.001029	-0.00188222	0.107659	-0.010319	-0.0166171	0.660829	0.3003	1.92562		0.165147	0.192362	-0.936698	0.123105	0.143828	-0.351044	24.3743	6.25682
0.216883	5.53696		1.55155	37.5803		0.166833	41.4408		0.333666	64.0931		1.85185	-1.68753		-0.00381571	0.000876319	0.00760723	-0.0440963	0.00168434	0.569552	0.266933	4.10081		-0.0194157	0.00307323	0.177953	-0.0175925	-0.00192038	0.731824	1.03437	0.549905		0.001186	-0.00227789	0.11793	-0.009275	-0.0172645	0.672146	0.316983	1.88877		0.166786	0.194818	-0.951667	0.123413	0.143853	-0.362714	24.5412	6.48264
0.233567	5.44171		1.56823	37.8383		0.183517	43.8567		0.35035	67.9053		2.01868	-1.71347		-0.00418486	0.0010518	0.00902186	-0.0443038	0.000832214	0.570205	0.283616	4.08917		-0.0199385	0.00334849	0.182859	-0.0175971	-0.00204817	0.736438	1.05105	0.608838		0.001106	-0.00282237	0.128517	-0.008257	-0.0183027	0.681417	0.333666	1.87412		0.168028	0.196629	-0.966907	0.124017	0.144408	-0.374332	24.708	6.57422
0.25025	5.82437		1.58492	37.9795		0.2002	47.4888		0.367033	68.4543		2.18552	-1.30781		-0.00471688	0.00108994	0.00991667	-0.0443464	-2.46899e-05	0.571408	0.3003	4.03878		-0.0203063	0.00354912	0.187878	-0.0176424	-0.0021745	0.740929	1.06773	0.654013		0.001029	-0.00319933	0.139112	-0.007361	-0.0190275	0.692563	0.35035	1.85392		0	0	0	-0.0275231	-0.00120901	0.559084	0.0166833	2.82105
0.266933	6.11577		1.6016	38.1742		0.216883	50.0302		0.383716	70.1336		2.35235	-1.5732		-0.00506191	0.00112456	0.0108912	-0.0444974	-0.00135494	0.571966	0.316983	4.02837		-0.0204251	0.00316175	0.192646	-0.017534	-0.00220864	0.74569	1.08442	0.631849		0.00058	-0.00368901	0.150435	-0.006618	-0.0197326	0.703508	0.367033	1.82104		-0.00330709	0.00108883	0.00397075	-0.0333283	-0.00495553	0.56579	0.183517	3.11999
0.283616	6.55728		1.61828	38.4605		0.233567	51.8143		0.4004	71.7879		2.51918	-1.08645		-0.0052759	0.00109023	0.0116705	-0.0445165	-0.00203836	0.572766	0.333666	4.01315		-0.0208979	0.00335098	0.198142	-0.0174383	-0.00221821	0.749634	1.1011	0.681114		0.000646	-0.00395621	0.162297	-0.005043	-0.0203502	0.716341	0.383716	1.79396		-0.00675132	0.00215351	0.00808417	-0.0355289	-0.00853757	0.571598	0.35035	3.1183
0.3003	6.81784		1.63497	38.6476		0.25025	53.7961		0.417083	73.9952		2.68601	-0.84782		-0.00570927	0.000971822	0.0130801	-0.0442004	-0.00307725	0.573926	0.35035	3.94767		-0.0213345	0.00353518	0.203962	-0.0172873	-0.00224648	0.75397	1.11778	0.73515		0.000406	-0.00440879	0.17437	-0.00484	-0.021525	0.72832	0.4004	1.85099		-0.0109972	0.00287814	0.0120251	-0.0342198	-0.0105432	0.579988	0.517183	2.70378
0.316983	6.94503		1.65165	39.1693		0.266933	56.3083		0.433766	74.8209		2.85285	-0.850226		-0.00638573	0.00121187	0.0141593	-0.0443289	-0.00360102	0.574773	0.367033	3.90288		-0.0216797	0.00378548	0.20863	-0.0172918	-0.00205236	0.759056	1.13447	0.760153		0.000388	-0.005368	0.186758	-0.003328	-0.0220089	0.740258	0.417083	1.76445		-0.0149037	0.00302349	0.0155558	-0.0312954	-0.0105526	0.58903	0.684016	2.12548
0.333666	7.18735		1.66833	39.3472		0.283616	57.6845		0.45045	77.3087		3.01968	-0.885892		-0.00693755	0.00107444	0.0154199	-0.0441169	-0.0043479	0.576014	0.383716	3.8344		-0.0220364	0.00379202	0.213537	-0.0171634	-0.00217879	0.763744	1.15115	0.802514		0.000832	-0.00644497	0.199087	-0.001355	-0.0229014	0.752646	0.433766	1.71777		-0.0185212	0.00301186	0.0187871	-0.0289732	-0.00923948	0.594662	0.850849	1.60183
0.35035	7.68744		1.68502	39.5024		0.3003	60.0387		0.467133	79.176		3.18651	-0.922032		-0.00749269	0.00126547	0.0165336	-0.043977	-0.00513637	0.577145	0.4004	3.78025		-0.0225328	0.00360503	0.218797	-0.0169331	-0.00224216	0.768734	1.16783	0.843439		0.00109	-0.0073223	0.211951	-0.000916	-0.0229228	0.767502	0.45045	1.62174		-0.020916	0.00259294	0.0221316	-0.0270228	-0.00852721	0.595986	1.01768	1.26648
0.367033	7.79985		1.7017	39.9859		0.316983	62.7009		0.483816	81.4251		3.35335	-1.14187		-0.00805202	0.00119289	0.0175312	-0.0436823	-0.00593029	0.578155	0.417083	3.70828		-0.0227784	0.00351598	0.224581	-0.0169199	-0.00204823	0.774053	1.18452	0.842446		0.001227	-0.0081472	0.225153	-2e-05	-0.0235172	0.781136	0.467133	1.58872		-0.022472	0.00241936	0.0252692	-0.0276846	-0.00599589	0.601515	1.18452	0.98414
0.383716	8.16704		1.71838	40.3181		0.333666	65.5632		0.5005	84.3601		3.52018	-1.05626		-0.00862192	0.00119128	0.0188177	-0.0435181	-0.00645074	0.579431	0.433766	3.64605		-0.0232008	0.00337496	0.229917	-0.0165334	-0.00227753	0.778962	1.2012	0.912092		0.001277	-0.00874655	0.238916	0.001089	-0.0247643	0.796314	0.483816	1.64615		-0.0229799	0.00228979	0.0286325	-0.028703	-0.00452241	0.606132	1.35135	0.882653
0.4004	8.4957		1.73507	40.7659		0.35035	67.7263		0.517183	86.4624		3.68701	-1.78355		-0.00923195	0.00115147	0.0204891	-0.0430599	-0.00721778	0.580675	0.45045	3.55965		-0.0235079	0.00318287	0.235095	-0.0163554	-0.00221304	0.784215	1.21788	0.934771		0.001269	-0.00939388	0.252131	0.002519	-0.0248682	0.812136	0.5005	1.58797		-0.0227092	0.00244497	0.0314836	-0.0324823	-0.00428775	0.606283	1.51818	1.18281
0.417083	8.89282		1.75175	40.7932		0.367033	69.9125		0.533866	87.2771		3.85385	-1.28565		-0.00996902	0.00122673	0.0219955	-0.0426886	-0.00768761	0.582475	0.467133	3.46249		-0.0238503	0.00302297	0.240579	-0.0163298	-0.00208448	0.788861	1.23457	0.949912		0.00156	-0.0106184	0.266761	0.004232	-0.0254443	0.826136	0.517183	1.54268		-0.0218838	0.00308865	0.033998	-0.0367062	-0.00407877	0.60974	1.68502	1.63803
0.433766	9.23034		1.76843	41.1037		0.383716	72.0487		0.55055	90.5164		4.02068	-1.27807		-0.0106466	0.00127223	0.023571	-0.0423954	-0.00835585	0.583582	0.483816	3.39041		-0.0243708	0.00285986	0.246246	-0.0159987	-0.00219143	0.794114	1.25125	1.02246		0.001765	-0.0119287	0.281643	0.005272	-0.0258975	0.843098	0.533866	1.46942		-0.0205077	0.00404307	0.0376289	-0.0400768	-0.00449196	0.611651	1.85185	2.13
0.45045	9.65552		1.78512	41.283		0.4004	73.912		0.567233	92.5857		4.18751	-1.44105		-0.0112144	0.00126129	0.0251069	-0.0421467	-0.00892238	0.584761	0.5005	3.33021		-0.0247185	0.0029092	0.252218	-0.0158111	-0.00228367	0.799494	1.26793	1.07931		0.001853	-0.0125342	0.296446	0.006705	-0.0262951	0.86057	0.55055	1.48165		-0.0192863	0.00516862	0.0399021	-0.0432914	-0.0054375	0.611986	2.01868	2.62654
0.467133	9.79998		1.8018	41.2759		0.417083	75.5461		0.583916	93.0212		4.35435	-1.1877		-0.011604	0.00118455	0.0265923	-0.0415881	-0.00934894	0.586345	0.517183	3.24953		-0.0249368	0.00273158	0.257258	-0.0156708	-0.00217083	0.804407	1.28462	1.09761		0.001941	-0.0146969	0.311682	0.007361	-0.0264241	0.87707	0.567233	1.30898		-0.0183991	0.00609398	0.0424572	-0.0456211	-0.00597206	0.61427	2.18552	2.9809
0.483816	10.1313		1.81848	41.2782		0.433766	77.574		0.6006	93.5768		4.52118	-1.30258		-0.0126623	0.00120522	0.0284048	-0.0410387	-0.0100355	0.588255	0.533866	3.12055		-0.025517	0.00322313	0.263428	-0.0151647	-0.00209854	0.809995	1.3013	1.22001		0.002794	-0.01497	0.327459	0.008554	-0.0270979	0.894507	0.583916	1.35636		-0.0177073	0.00725747	0.0441683	-0.0464016	-0.0057752	0.617635	2.35235	3.14557
0.5005	10.8034		1.83517	41.4865		0.45045	78.5403		0.617283	96.4213		4.68801	-1.13085		-0.0134155	0.000955599	0.0303236	-0.0405488	-0.0103729	0.589766	0.55055	3.00859		-0.0259829	0.00321653	0.268966	-0.0148925	-0.00186323	0.814913	1.31798	1.27998		0.002917	-0.016336	0.34304	0.010285	-0.0268014	0.912432	0.6006	1.28769		-0.0167326	0.00824967	0.0463942	-0.0459994	-0.00489709	0.618307	2.51918	3.21089
0.517183	11.0954		1.85185	42.4305		0.467133	81.2987		0.633966	96.9127		4.85485	-1.19301		-0.0138696	0.000895862	0.0319067	-0.0398017	-0.01072	0.590893	0.567233	2.91		-0.0265109	0.00311463	0.274652	-0.0148063	-0.00186552	0.820414	1.33467	1.33515		0.00349	-0.0175021	0.360107	0.011082	-0.0264942	0.93219	0.617283	1.17848		-0.0162548	0.00910377	0.0479198	-0.045305	-0.00337893	0.620673	2.68601	3.15977
0.533866	11.1482		1.86853	42.6031		0.483816	83.7488		0.65065	98.045		5.02168	-1.1247		-0.0143758	0.000610799	0.033681	-0.0392801	-0.0109142	0.592587	0.583916	2.81091		-0.0266221	0.00280562	0.280315	-0.0144258	-0.00202957	0.825802	1.35135	1.37779		0.003665	-0.0187731	0.375886	0.012353	-0.0267981	0.951488	0.633966	1.17712		-0.0153178	0.00962094	0.0488446	-0.0439439	-0.00194869	0.621177	2.85285	3.08795
0.55055	11.6186		1.88522	42.7679		0.5005	85.652		0.667333	100.53		5.18851	-1.06533		-0.0148402	0.000393666	0.0360045	-0.0385527	-0.0111846	0.59444	0.6006	2.70544		-0.0269535	0.00262239	0.286644	-0.01401	-0.00190112	0.831581	1.36803	1.44132		0.00418	-0.0199619	0.392838	0.013599	-0.0264143	0.972564	0.65065	1.12823		-0.0147163	0.0101788	0.0500017	-0.0419307	0.000638421	0.622272	3.01968	2.88485
0.567233	11.8507		1.9019	42.7735		0.517183	87.5856		0.684016	102.069		5.35535	-1.25268		-0.01581	0.000381742	0.0376882	-0.0379592	-0.0114315	0.595965	0.617283	2.57454		-0.027226	0.00221041	0.29235	-0.0138513	-0.00165503	0.837142	1.38472	1.46386		0.004897	-0.0208202	0.410416	0.015404	-0.0259116	0.991947	0.667333	1.15019		-0.0142103	0.0109059	0.0511848	-0.0399741	0.00298666	0.625587	3.18651	2.6866
0.583916	12.4053		1.91858	42.8075		0.533866	90.6682		0.7007	102.528		5.52218	-1.27433		-0.0164368	0.000230771	0.0394506	-0.0373902	-0.0111927	0.598005	0.633966	2.44656		-0.027407	0.00235859	0.298372	-0.0138092	-0.00157075	0.842794	1.4014	1.48927		0.005275	-0.0218245	0.42648	0.015921	-0.0254885	1.01399	0.684016	1.09786		-0.0132982	0.0118838	0.0519451	-0.0385776	0.00461246	0.62567	3.35335	2.62508
0.6006	12.7883		1.93527	42.8536		0.55055	91.8152		0.717383	104.78		5.68901	-1.31276		-0.0174027	5.29884e-05	0.0417952	-0.0366394	-0.0112908	0.599729	0.65065	2.29215		-0.0277985	0.00220361	0.304447	-0.0132314	-0.00151296	0.848468	1.41808	1.58294		0.00573	-0.0229409	0.444581	0.017854	-0.0254428	1.03776	0.7007	1.19557		-0.0121969	0.0131469	0.0528511	-0.0361757	0.00555038	0.624373	3.52018	2.52002
0.617283	12.8019		1.95195	43.0258		0.567233	94.4236		0.734066	106.172		5.85585	-1.55182		-0.0180913	-0.000157219	0.0438121	-0.0360058	-0.0116449	0.601508	0.667333	2.18531		-0.0279194	0.00226405	0.310283	-0.0127949	-0.00130089	0.854224	1.43477	1.63634		0.006446	-0.0242787	0.462325	0.018346	-0.0243691	1.06025	0.717383	1.1402		-0.0124429	0.0148906	0.0529155	-0.0355371	0.00713031	0.627076	3.68701	2.42976
0.633966	13.1196		1.96863	43.4654		0.583916	95.64		0.750749	105.962		6.02268	-1.51023		-0.0188	-0.00045742	0.0463533	-0.0353437	-0.0115727	0.603159	0.684016	2.05004		-0.0285313	0.00235684	0.316663	-0.0124268	-0.000939049	0.861312	1.45145	1.72875		0.007076	-0.0257189	0.479747	0.020263	-0.0231059	1.08426	0.734066	1.27396		-0.00961192	0.0156743	0.0533903	-0.0346942	0.00681626	0.625125	3.85385	2.66382
0.65065	13.546		1.98532	44.0551		0.6006	97.5731		0.767433	109.569		6.18951	-1.59853		-0.0194423	-0.000693872	0.0484867	-0.0347363	-0.0112815	0.60518	0.7007	1.91375		-0.0287683	0.00232863	0.322571	-0.0121898	-0.00103807	0.866752	1.46813	1.78057		0.007707	-0.0271453	0.498009	0.020972	-0.0226546	1.10635	0.750749	1.31876		-0.00802933	0.0171219	0.0533699	-0.0329091	0.00776611	0.627761	4.02068	2.64955
0.667333	13.8084		2.002	44.602		0.617283	99.7449		0.784116	110.595		6.35635	-1.75417		-0.0201659	-0.000541679	0.0504777	-0.0338123	-0.0113495	0.607212	0.717383	1.79093		-0.0290078	0.00208256	0.328906	-0.0119116	-0.000639207	0.87292	1.48482	1.82265		0	0	0	0.002954	-0.0225813	0.557203	0.0166833	2.34045		-0.00651224	0.0185838	0.0536981	-0.0317655	0.00871916	0.628266	4.18751	2.70156
0.684016	13.9155		2.01868	44.2615		0.633966	100.294		0.800799	112.709		6.52318	-1.70964		-0.0209621	-0.000977316	0.0529774	-0.0332066	-0.0114669	0.608909	0.734066	1.66124		-0.0293265	0.00214542	0.334767	-0.0115397	-0.00058222	0.878806	1.5015	1.89443		0.000128	-0.000308508	0.00159857	0.003286	-0.023589	0.559826	0.0333666	2.40995		-0.00445152	0.0198048	0.0539043	-0.0314025	0.010113	0.627378	4.35435	2.85912
0.7007	14.2949		2.03537	44.0935		0.65065	101.522		0.817483	113.577		6.69001	-1.81261		-0.0217137	-0.00126018	0.0552715	-0.0324483	-0.0115669	0.611036	0.750749	1.53382		-0.0296958	0.00210366	0.340908	-0.0111929	-0.000197296	0.88499	1.51818	1.96273		0.000134	-0.000535655	0.00361824	0.003276	-0.0244902	0.562347	0.05005	2.47596		-0.00291706	0.0210247	0.0536152	-0.0306181	0.0110348	0.626494	4.52118	2.94255
0.717383	14.7359		2.05205	44.2177		0.667333	103.894		0.834166	115.352		6.85685	-1.70476		-0.022355	-0.00150114	0.0575179	-0.0317655	-0.011613	0.613066	0.767433	1.42432		-0.0300072	0.00210965	0.347053	-0.0112115	-0.000125201	0.891367	1.53487	1.99161		0.000376	-0.00107197	0.006248	0.003297	-0.0254465	0.564742	0.0667333	2.51685		-0.00128761	0.0224166	0.053976	-0.0299036	0.012759	0.627206	4.68801	3.01595
0.734066	14.7127		2.06873	44.4309		0.684016	104.483		0.850849	117.268		7.02368	-1.70786		-0.02294	-0.00167849	0.0600203	-0.0310899	-0.0112928	0.615591	0.784116	1.2996		-0.0305023	0.00189421	0.353403	-0.010918	0.000161772	0.897485	1.55155	2.06952		0.0005	-0.00152012	0.00947386	0.003192	-0.0264529	0.566852	0.0834166	2.57613		0.000269366	0.0234755	0.053858	-0.0291378	0.0142785	0.627499	4.85485	3.07455
0.750749	15.1436		2.08542	44.6617		0.7007	105.339		0.867533	119.018		7.19051	-1.48647		-0.0237543	-0.00193589	0.0625176	-0.0301848	-0.0115284	0.617153	0.800799	1.19283		-0.0309016	0.00207627	0.359728	-0.0105501	0.000317631	0.904731	1.56823	2.14651		0.000762	-0.00193443	0.0131355	0.003324	-0.0278397	0.569804	0.1001	2.67738		0.00205383	0.0242661	0.0534681	-0.0269815	0.016172	0.627214	5.02168	3.00734
0.767433	15.1887		2.1021	44.8315		0.717383	110.086		0.884216	118.638		7.35735	-1.66453		-0.0244665	-0.00210942	0.0651015	-0.0294991	-0.0112742	0.619598	0.817483	1.08024		-0.0310076	0.00173962	0.36575	-0.0101345	0.000143132	0.910811	1.58492	2.19947		0.00101	-0.00213059	0.0172837	0.003199	-0.0285616	0.573207	0.116783	2.73135		0.00319722	0.0257115	0.0531155	-0.0249247	0.0184643	0.626142	5.18851	2.90124
0.784116	15.5326		2.11878	45.4532		0.734066	110.424		0	0		7.52418	-2.0035		-0.0248525	-0.00247767	0.0675434	-0.0289431	-0.0109452	0.621969	0.834166	0.97172		-0.0308711	0.00141984	0.372272	-0.0093478	-5.68062e-05	0.916748	1.6016	2.26906		0.001255	-0.00269267	0.0221366	0.003393	-0.029804	0.577757	0.133467	2.80217		0.00459619	0.0265992	0.0524722	-0.0222357	0.0196393	0.624689	5.35535	2.7734
0.800799	15.7494		2.13547	45.5384		0.750749	111.65		0.0166833	7.45081		7.69101	-2.10549		-0.0254716	-0.00306632	0.0703485	-0.0286024	-0.0106117	0.624528	0.850849	0.844537		-0.0310035	0.00159234	0.378677	-0.00889659	-0.000163818	0.923211	1.61828	2.33213		0.001621	-0.00321334	0.0273881	0.003383	-0.0306205	0.582681	0.15015	2.83143		0.006127	0.0273729	0.0512783	-0.0206704	0.0212181	0.622931	5.52218	2.75367
0.817483	15.93		2.15215	46.0493		0	0		0.0333666	11.4191		7.85784	-2.14105		-0.0260483	-0.00312263	0.0730244	-0.0276669	-0.0105327	0.626492	0.867533	0.785139		-0.0317056	0.00180166	0.384952	-0.00873825	4.51868e-05	0.929519	1.63497	2.42209		0.001701	-0.00385074	0.0329051	0.003231	-0.0314056	0.588104	0.166833	2.84566		0.0074862	0.0288811	0.0506475	-0.0173923	0.0236521	0.621745	5.68901	2.54881
0.834166	16.4498		2.16883	46.0106		0.0166833	7.62471		0.05005	15.9453		8.02468	-2.02741		-0.0267425	-0.00336424	0.0758004	-0.0272227	-0.00974694	0.629284	0.884216	0.662564		-0.0319327	0.00219176	0.39138	-0.00823454	0.00011086	0.937213	1.65165	2.49557		0.002249	-0.0044552	0.0389019	0.00316	-0.0324447	0.593796	0.183517	2.88914		0.00869017	0.0303168	0.0495136	-0.0160843	0.025276	0.62169	5.85585	2.53001
0.850849	16.6394		2.18552	46.1228		0.0333666	11.5319		0.0667333	18.5534		8.19151	-2.36507		-0.0273239	-0.00365971	0.0782363	-0.0265899	-0.00941547	0.631401	0.900899	0.600977		-0.0320593	0.00217004	0.398197	-0.00783207	0.000608458	0.944401	1.66833	2.54499		0.002795	-0.0054276	0.0456254	0.003258	-0.0340032	0.599818	0.2002	2.95209		0.0103673	0.031871	0.0482993	-0.0147422	0.0258302	0.621511	6.02268	2.57971
0.867533	16.862		2.2022	46.5548		0.05005	15.9606		0.0834166	22.5424		8.35834	-2.28055		-0.0280224	-0.00374468	0.0811432	-0.0260372	-0.0094114	0.633485	0.917583	0.622823		-0.0321942	0.00217767	0.404324	-0.00732657	0.000752413	0.950634	1.68502	2.61053		0.003163	-0.00589267	0.0526499	0.002993	-0.0350458	0.606032	0.216883	3.0157		0.0117752	0.0334101	0.0468861	-0.0131813	0.0265373	0.618735	6.18951	2.5918
0.884216	16.9325		2.21888	47.2879		0.0667333	18.9901		0.1001	25.8336		8.52518	-2.20265		-0.0287668	-0.0042064	0.0844124	-0.0251948	-0.00946985	0.635723	0.934266	0.661049		-0.0323424	0.00209031	0.410831	-0.00722824	0.000703506	0.956831	1.7017	2.63756		0.003511	-0.00673177	0.0598763	0.003129	-0.0360967	0.613389	0.233567	3.03706		0.0135257	0.0350634	0.0457396	-0.01129	0.0287152	0.619016	6.35635	2.55836
0.900899	17.1136		2.23557	47.8242		0.0834166	22.4176		0.116783	29.0403		8.69201	-2.09084		-0.0292282	-0.00431518	0.0870669	-0.0247014	-0.00927216	0.637664	0.950949	0.69852		-0.0321951	0.0021491	0.417508	-0.00665145	0.000874473	0.964524	1.71838	2.67688		0.003944	-0.00752631	0.0674209	0.002844	-0.0367687	0.621621	0.25025	3.02254		0.0149984	0.0368343	0.0439341	-0.00988236	0.0294387	0.616078	6.52318	2.59758
0.917583	17.4312		2.25225	47.9152		0.1001	25.5287		0.133467	32.0245		8.85884	-2.32219		-0.0298305	-0.00460358	0.0899756	-0.0242537	-0.00901911	0.639946	0.967633	0.741011		-0.0323179	0.00208674	0.424222	-0.00646003	0.000989751	0.970756	1.73507	2.71122		0.004242	-0.00791277	0.0761497	0.002289	-0.0380654	0.628776	0.266933	3.12963		0.0172298	0.037881	0.0424985	-0.00962726	0.0305167	0.612238	6.69001	2.79834
0.934266	17.4906		2.26893	48.1646		0.116783	28.28		0.15015	35.6306		9.02568	-2.46311		-0.030126	-0.00494105	0.0927078	-0.0236732	-0.0089386	0.642164	0.984316	0.791492		-0.0329598	0.00242368	0.431484	-0.00641106	0.00116855	0.978875	1.75175	2.7798		0.004742	-0.00888516	0.0844692	0.002039	-0.039339	0.637568	0.283616	3.1639		0.0185901	0.0400548	0.0408958	-0.00849462	0.0326474	0.610317	6.85685	2.82309
0.950949	18.0287		2.28562	48.5427		0.133467	31.1064		0.166833	38.4526		9.19251	-2.57543		-0.0308064	-0.00511889	0.0956429	-0.0229891	-0.00859057	0.645088	1.001	0.891886		-0.0330609	0.00248888	0.437841	-0.00594087	0.00121192	0.986148	1.76843	2.83476		0.005109	-0.00973698	0.0937156	0.001479	-0.0404811	0.646174	0.3003	3.20728		0.0206661	0.0413051	0.0394072	-0.00701837	0.0337441	0.606939	7.02368	2.89481
0.967633	18.0946		2.3023	48.2877		0.15015	34.2895		0.183517	41.2795		9.35934	-2.36004		-0.0314244	-0.00564189	0.0986171	-0.0226633	-0.00810436	0.648343	1.01768	0.948428		-0.0333532	0.00284393	0.444642	-0.00560288	0.00129523	0.993426	1.78512	2.89931		0.005358	-0.010797	0.103281	0.001426	-0.0416537	0.655694	0.316983	3.22291		0.0220802	0.0427947	0.0374325	-0.00549647	0.0363861	0.605546	7.19051	2.85294
0.984316	18.353		2.31898	49.2027		0.166833	36.8764		0.2002	43.7749		9.52618	-2.53524		-0.0318823	-0.00583563	0.101617	-0.0222342	-0.00753008	0.650776	1.03437	1.02193		-0.0334248	0.00302162	0.451936	-0.00535431	0.00116108	1.00024	1.8018	2.93712		0.005785	-0.0111972	0.113261	0.000921	-0.0423979	0.66523	0.333666	3.27426		0.0233441	0.0442666	0.0358877	-0.00405195	0.0383374	0.602054	7.35735	2.83434
1.001	18.522		2.33567	49.2302		0.183517	39.2661		0.216883	47.68		9.69301	-2.65404		-0.0325467	-0.00609891	0.105274	-0.021813	-0.00736381	0.653652	1.05105	1.12909		-0.0334394	0.00301965	0.458863	-0.00470288	0.00155597	1.00817	1.81848	2.99854		0.006459	-0.0119062	0.122889	0.00053	-0.0435047	0.676124	0.35035	3.32587		0.0248342	0.0455591	0.0339331	-0.00113976	0.0403471	0.598628	7.52418	2.68597
1.01768	18.2901		2.35235	49.5863		0.2002	41.7169		0.233567	49.5248		9.85984	-2.70335		-0.0325539	-0.00632345	0.108258	-0.0212428	-0.00743793	0.656777	1.06773	1.18706		-0.0333351	0.00287796	0.466126	-0.00453981	0.00156357	1.01515	1.83517	3.00544		0.006938	-0.012845	0.133348	0.000694	-0.0449324	0.687033	0.367033	3.37879		0.0260357	0.0473094	0.0313514	0.000486412	0.0423307	0.596478	7.69101	2.6372
1.03437	18.6769		2.36903	49.792		0.216883	44.9422		0.25025	52.572		10.0267	-2.44047		-0.0332431	-0.00639493	0.111172	-0.0209524	-0.00754974	0.658942	1.08442	1.29103		-0.0331819	0.00298713	0.472992	-0.00412356	0.00171197	1.02275	1.85185	3.02857		0.007503	-0.0139438	0.144136	7e-05	-0.0453516	0.697415	0.383716	3.33854		0.027572	0.0489592	0.0286576	0.00246336	0.0443605	0.593712	7.85784	2.58657
1.05105	18.9225		2.38572	50.0979		0.233567	46.8311		0.266933	55.1593		10.1935	-2.79077		-0.0336592	-0.00656508	0.114443	-0.0206333	-0.00728558	0.661789	1.1011	1.36537		-0.0333531	0.00327033	0.479683	-0.00385089	0.00199252	1.03059	1.86853	3.06827		0.008005	-0.0148731	0.155442	-8e-05	-0.0463869	0.708434	0.4004	3.36703		0.0288761	0.0511928	0.026194	0.00424666	0.0458213	0.590702	8.02468	2.55688
1.06773	19.0633		2.4024	49.5209		0.25025	49.5204		0.283616	58.6637		10.3603	-2.75247		-0.0340949	-0.00665853	0.117368	-0.0201251	-0.00720491	0.665469	1.11778	1.46113		-0.0333803	0.0032521	0.486521	-0.00391747	0.00223063	1.0395	1.88522	3.05169		0.008352	-0.015629	0.167029	-0.00032	-0.047222	0.719222	0.417083	3.39538		0.0300212	0.0530622	0.0236182	0.0055166	0.0467892	0.585724	8.19151	2.57657
1.08442	19.4578		2.41908	49.449		0.266933	52.3306		0.3003	60.1361		10.5272	-2.97981		-0.0345634	-0.00680628	0.120739	-0.0197179	-0.00708566	0.667904	1.13447	1.55443		-0.0334258	0.00321126	0.493186	-0.00326674	0.00230842	1.04738	1.9019	3.11636		0.008896	-0.0166099	0.178537	-0.00114	-0.0482419	0.732601	0.433766	3.42766		0.0315579	0.0553237	0.0207734	0.00812789	0.0488533	0.582971	8.35834	2.47569
1.1011	19.9061		2.43577	49.5418		0.283616	55.2056		0.316983	63.3602		10.694	-2.82606		-0.0349479	-0.00712935	0.124137	-0.0192637	-0.00709374	0.670836	1.15115	1.64331		-0.0333926	0.00345963	0.499902	-0.00275562	0.00232375	1.05572	1.91858	3.15716		0.009471	-0.0178583	0.190667	-0.000914	-0.0500949	0.745709	0.45045	3.49179		0.0330354	0.0569734	0.0176796	0.00953671	0.0507335	0.579976	8.52518	2.47586
1.11778	20.0615		0	0		0.3003	56.3269		0.333666	65.1017		10.8608	-2.78978		-0.0354293	-0.00720301	0.127125	-0.0188887	-0.0069182	0.673985	1.16783	1.73273		-0.0330092	0.00345538	0.507572	-0.00325595	0.00249302	1.06395	1.93527	3.06267		0.00978	-0.0189893	0.202998	-0.00165	-0.0505849	0.758193	0.467133	3.46322		0.0345993	0.0586879	0.0148303	0.0114303	0.0527938	0.575598	8.69201	2.44119
1.13447	19.7797		0.0166833	2.84532		0.316983	58.8694		0.35035	67.6552		11.0277	-3.03558		-0.0361028	-0.00719586	0.130806	-0.0186656	-0.00683218	0.676669	1.18452	1.83005		-0.0328873	0.00373343	0.515657	-0.00259836	0.00261256	1.07114	1.95195	3.12324		0.010003	-0.0197128	0.21564	-0.002259	-0.0513861	0.772635	0.483816	3.48942		0.0355482	0.0604396	0.011967	0.0124621	0.0548419	0.572017	8.85884	2.42879
1.15115	20.1957		0.0333666	3.63881		0.333666	60.7456		0.367033	69.0394		11.1945	-2.86508		-0.036421	-0.0075527	0.134681	-0.0184885	-0.00653799	0.679076	1.2012	1.88967		-0.033337	0.00411626	0.522766	-0.00255653	0.00252666	1.07831	1.96863	3.17552		0.010372	-0.0207261	0.228965	-0.002897	-0.0523036	0.787265	0.5005	3.51073		0.0370027	0.0620603	0.00876273	0.0134348	0.0564744	0.567539	9.02568	2.482
1.16783	20.4903		0.05005	4.29617		0.35035	62.8177		0.383716	71.1621		11.3613	-3.01544		-0.0366817	-0.00778927	0.137989	-0.017835	-0.00677828	0.682816	1.21788	1.98404		-0.0332398	0.00393913	0.530362	-0.00230336	0.00284905	1.08745	1.98532	3.18047		0.010582	-0.02176	0.242565	-0.002664	-0.0536131	0.802081	0.517183	3.52816		0.038446	0.0638303	0.00534659	0.0148033	0.0582988	0.563238	9.19251	2.49212
1.18452	20.6677		0.0667333	4.99184		0.367033	64.7596		0.4004	73.1905		11.5282	-3.26031		-0.037058	-0.00762527	0.141171	-0.0178325	-0.00676658	0.685932	1.23457	2.02324		-0.0333844	0.0035566	0.537287	-0.00194125	0.00261361	1.09528	2.002	3.2267		0.011343	-0.0222048	0.25737	-0.003107	-0.0542532	0.81795	0.533866	3.58846		0.0397586	0.0654721	0.00159919	0.015913	0.0608132	0.55756	9.35934	2.50234
1.2012	20.8945		0.0834166	5.79949		0.383716	67.0193		0.417083	75.1036		11.695	-3.37165		-0.0374002	-0.00775926	0.144909	-0.0173347	-0.00687333	0.689295	1.25125	2.11297		-0.0332986	0.00323787	0.544608	-0.00185926	0.00270887	1.1038	2.01868	3.2184		0.011709	-0.0231001	0.271766	-0.003958	-0.0549009	0.833705	0.55055	3.60979		0.040771	0.0673275	-0.00172273	0.0178252	0.063168	0.552793	9.52618	2.40812
1.21788	21.1302		0.1001	6.58115		0.4004	69.051		0.433766	77.0279		11.8618	-3.19418		-0.0378488	-0.00778178	0.148417	-0.0170601	-0.00697459	0.692379	1.26793	2.19027		-0.0331997	0.00345429	0.551556	-0.00134511	0.00343163	1.11317	2.03537	3.24634		0.012121	-0.0241437	0.286702	-0.004633	-0.0561464	0.850058	0.567233	3.66884		0.0425481	0.0689994	-0.00517767	0.01917	0.0654894	0.548108	9.69301	2.44657
1.23457	21.7063		0.116783	7.13176		0.417083	70.8845		0.45045	78.062		12.0287	-3.10933		-0.0381264	-0.00786944	0.152032	-0.0166393	-0.00731007	0.695438	1.28462	2.26515		-0.0332537	0.00334901	0.55857	-0.00101098	0.00341671	1.12128	2.05205	3.27939		0.012328	-0.0250532	0.301395	-0.005289	-0.057394	0.868215	0.583916	3.71743		0.0439672	0.0704036	-0.00912988	0.0214866	0.0672236	0.543274	9.85984	2.35359
1.25125	22.0214		0.133467	7.57088		0.433766	72.4537		0.467133	79.2292		12.1955	-3.60083		-0.0385026	-0.00774361	0.155383	-0.0165208	-0.00737819	0.698522	1.3013	2.31791		-0.0329205	0.00353106	0.566206	-0.000670265	0.00353887	1.12931	2.06873	3.27788		0.012765	-0.0256679	0.316029	-0.00554	-0.0583678	0.885227	0.6006	3.76679		0.0452115	0.0724599	-0.0129462	0.0222656	0.0683027	0.538605	10.0267	2.42101
1.26793	21.7166		0.15015	8.07533		0.45045	74.5532		0.483816	80.6569		12.3623	-3.49942		-0.0385512	-0.00796644	0.159216	-0.016226	-0.00747402	0.702	1.31798	2.35587		-0.032454	0.00285447	0.57391	-0.000992597	0.00342666	1.13813	2.08542	3.19208		0.012781	-0.0271335	0.331504	-0.006215	-0.0586769	0.903974	0.617283	3.68022		0.046401	0.0744976	-0.0162643	0.024208	0.069787	0.533962	10.1935	2.36113
1.28462	22.0321		0.166833	8.54356		0.467133	77.0444		0.5005	82.8753		12.5292	-3.52751		-0.0386682	-0.00816511	0.163702	-0.0159076	-0.00746069	0.705356	1.33467	2.40734		-0.0327101	0.00319852	0.581621	-0.000482545	0.00361803	1.1478	2.1021	3.25812		0.013143	-0.0284821	0.347067	-0.006965	-0.0596357	0.922113	0.633966	3.68936		0.04806	0.0757712	-0.0204241	0.025503	0.0707298	0.529685	10.3603	2.40594
1.3013	22.3942		0.183517	9.22966		0.483816	80.1912		0.517183	83.9714		12.696	-3.52171		-0.038859	-0.00852718	0.167284	-0.0157161	-0.00779887	0.709133	1.35135	2.44689		-0.032576	0.00338768	0.588672	5.0604e-05	0.00395449	1.15566	2.11878	3.29388		0.013588	-0.0292841	0.363117	-0.007046	-0.0611187	0.940406	0.65065	3.75982		0.0490035	0.0780044	-0.024324	0.0273829	0.0721612	0.525337	10.5272	2.33326
1.31798	22.964		0.2002	9.67984		0.5005	82.6377		0.533866	86.6802		12.8628	-3.49074		-0.0390857	-0.00874491	0.170451	-0.0154941	-0.00802358	0.712394	1.36803	2.49376		-0.0327628	0.00340254	0.596453	2.37058e-05	0.00403409	1.1651	2.13547	3.30049		0.014113	-0.0305834	0.379743	-0.007229	-0.0619346	0.960681	0.667333	3.73519		0.0502441	0.0797501	-0.0288103	0.0290133	0.0738026	0.51975	10.694	2.30163
1.33467	22.8918		0.216883	10.0896		0.517183	85.4107		0.55055	89.4957		13.0297	-3.61823		-0.0391892	-0.00901292	0.174926	-0.0151415	-0.00839495	0.716059	1.38472	2.54536		-0.0326942	0.00353825	0.603813	-7.41672e-05	0.00410868	1.17431	2.15215	3.27301		0.014154	-0.0312714	0.396882	-0.007883	-0.062686	0.980544	0.684016	3.76154		0.0513778	0.0812806	-0.0331233	0.0312132	0.0762367	0.513667	10.8608	2.17701
1.35135	22.9376		0.233567	10.5936		0.533866	87.0344		0.567233	90.4865		13.1965	-3.45086		-0.0394616	-0.00888198	0.178906	-0.0149488	-0.00872272	0.718372	1.4014	2.60172		-0.0326146	0.0037402	0.6118	-0.000397065	0.0045003	1.18429	2.16883	3.22186		0.014214	-0.0319674	0.413321	-0.008541	-0.0635837	1.00195	0.7007	3.78612		0.0526803	0.0828686	-0.0372999	0.0331669	0.0787162	0.50945	11.0277	2.08973
1.36803	23.1657		0.25025	11.0061		0.55055	88.2481		0.583916	92.2108		13.3633	-3.58495		-0.0393667	-0.00929785	0.183138	-0.0146708	-0.00883755	0.722382	1.41808	2.62261		-0.0324357	0.00341808	0.619152	0.000109771	0.00480583	1.19349	2.18552	3.2462		0.0147	-0.0326169	0.430978	-0.008797	-0.0649638	1.02386	0.717383	3.85783		0.0538729	0.084533	-0.0419319	0.0347981	0.0807939	0.502969	11.1945	2.043
1.38472	23.4916		0.266933	11.4446		0.567233	89.1023		0.6006	92.3375		13.5302	-3.7704		-0.0396885	-0.00928837	0.186747	-0.0145761	-0.00931208	0.725557	1.43477	2.66847		-0.0323345	0.00316084	0.626786	0.000322422	0.00483881	1.20291	2.2022	3.24855		0.014453	-0.033655	0.447801	-0.010031	-0.0653761	1.0472	0.734066	3.82464		0.0553729	0.0862959	-0.0461139	0.0364795	0.0831266	0.498031	11.3613	2.01635
1.4014	23.7491		0.283616	11.9819		0.583916	90.5385		0.617283	94.2774		13.697	-3.97825		-0.039742	-0.0095069	0.190361	-0.0148603	-0.00937135	0.72932	1.45145	2.64329		-0.0323043	0.00369264	0.634862	0.000836561	0.00516843	1.21275	2.21888	3.28544		0.014939	-0.0346291	0.465882	-0.01096	-0.0664306	1.0713	0.750749	3.87551		0.0566626	0.0879409	-0.0506899	0.0383564	0.0850507	0.491921	11.5282	1.95618
1.41808	23.4558		0.3003	12.3941		0.6006	91.8548		0.633966	95.4204		13.8638	-3.89965		-0.0400366	-0.00967195	0.194392	-0.0143613	-0.0100832	0.734073	1.46813	2.72414		-0.0320964	0.00369702	0.64203	0.00100921	0.00496582	1.2214	2.23557	3.27275		0	0	0	0.011398	0.00259689	0.549776	0.0166833	1.21812		0.0581665	0.0898578	-0.0555529	0.0393332	0.086765	0.485698	11.695	2.01953
1.43477	23.7301		0.316983	12.9281		0.617283	94.2071		0.65065	96.4185		14.0307	-4.04156		-0.0400892	-0.00955728	0.198363	-0.0142676	-0.0106764	0.737246	1.48482	2.7459		-0.0317967	0.00392847	0.650604	0.00119333	0.00503461	1.23128	2.25225	3.25348		-3.8e-05	-0.000167186	0.00202222	0.010442	0.0026343	0.552126	0.0333666	1.12972		0.0594285	0.0919016	-0.0606393	0.0412305	0.0887136	0.479455	11.8618	1.95916
1.45145	24.2452		0.333666	13.2151		0.633966	97.2031		0.667333	96.5016		14.1975	-3.83821		-0.0404353	-0.009402	0.202658	-0.0142836	-0.0107245	0.741428	1.5015	2.78248		-0.031262	0.00390567	0.658262	0.00106461	0.00509476	1.24207	2.26893	3.17149		-5.6e-05	-0.000114802	0.00450258	0.009796	0.00263583	0.55496	0.05005	1.06457		0.0610496	0.093629	-0.0654128	0.0422608	0.0899283	0.472992	12.0287	2.03702
1.46813	24.1666		0.35035	13.6871		0.65065	98.2945		0.684016	99.5399		14.3643	-4.21589		-0.0407663	-0.00926191	0.206596	-0.0140149	-0.0115251	0.745373	1.51818	2.85265		-0.0314319	0.00394869	0.66619	0.00113079	0.00522768	1.25253	2.28562	3.18112		-5.3e-05	6.57613e-05	0.00768578	0.009279	0.002534	0.557779	0.0667333	1.00531		0.062132	0.0955753	-0.0700978	0.0438523	0.0917204	0.467258	12.1955	1.99115
1.48482	24.2556		0.367033	13.9862		0.667333	100.751		0.7007	100.209		14.5312	-4.02494		-0.040519	-0.00935719	0.210696	-0.0138347	-0.0120059	0.748117	1.53487	2.85649		-0.0312153	0.00394154	0.674035	0.00153163	0.00515707	1.26169	2.3023	3.19169		1.5e-05	1.28953e-05	0.0111332	0.008527	0.00215965	0.561383	0.0834166	0.914004		0.0638688	0.0976192	-0.0754732	0.0446145	0.0931279	0.46219	12.3623	2.10596
1.5015	24.1306		0.383716	14.674		0.684016	101.688		0.717383	100.107		14.698	-3.85356		-0.0408537	-0.0092142	0.214808	-0.013544	-0.0123475	0.751149	1.55155	2.93399		-0.0312318	0.00413134	0.683161	0.00173245	0.00554637	1.27176	2.31898	3.2084		0.000217	-0.000227756	0.014874	0.007971	0.00222833	0.56514	0.1001	0.846849		0.065136	0.0992907	-0.0809216	0.0466398	0.095052	0.455647	12.5292	2.02541
1.51818	24.2934		0.4004	15.2124		0.7007	103.4		0.734066	102.505		14.8648	-4.62597		-0.0411044	-0.00909678	0.219139	-0.0135989	-0.0127921	0.755057	1.56823	2.96443		-0.0311816	0.00462737	0.691492	0.00158879	0.00596247	1.28214	2.33567	3.17823		0.000249	-0.000178564	0.0194175	0.007267	0.00218445	0.56942	0.116783	0.771375		0.0663101	0.101067	-0.086408	0.0482395	0.096879	0.448562	12.696	1.98587
1.53487	24.8825		0.417083	15.5453		0.717383	105.776		0.750749	103.861		15.0317	-4.10677		-0.0412375	-0.00902207	0.223291	-0.0132843	-0.0136652	0.759551	1.58492	3.02472		-0.0305718	0.00451634	0.699625	0.00170394	0.00590138	1.29276	2.35235	3.11759		0.000258	-0.000436868	0.0243683	0.006563	0.00230129	0.574337	0.133467	0.716087		0.0677583	0.102791	-0.0918347	0.0500174	0.0987474	0.441658	12.8628	1.95344
1.55155	25.1635		0.433766	16.0056		0.734066	107.563		0.767433	105.069		15.1985	-4.26202		-0.0414476	-0.00892921	0.227309	-0.0131845	-0.0149428	0.762838	1.6016	3.08853		-0.0303014	0.0045092	0.707439	0.00210904	0.00580387	1.30275	2.36903	3.11875		0.000212	-0.000534646	0.0295706	0.006025	0.0021956	0.579974	0.15015	0.668512		0.068703	0.104506	-0.0973194	0.0521564	0.100876	0.434764	13.0297	1.82354
1.56823	25.2277		0.45045	16.4316		0.750749	108.102		0.784116	106.034		15.3653	-4.28564		-0.0413628	-0.00848855	0.231205	-0.0135713	-0.0150076	0.767613	1.61828	3.04621		-0.0298216	0.00433723	0.715756	0.00191282	0.00603347	1.31319	2.38572	3.04493		0.000342	-0.000476527	0.0356269	0.005445	0.00239389	0.586001	0.166833	0.609492		0.0696884	0.106188	-0.103032	0.0532836	0.102646	0.429132	13.1965	1.80634
1.58492	25.6047		0.467133	16.9328		0	0		0.800799	108.092		15.5322	-4.23067		-0.0411327	-0.00893077	0.23588	-0.0139685	-0.0155181	0.771463	1.63497	2.9875		-0.0293817	0.0042265	0.723368	0.00229967	0.00613075	1.32378	2.4024	3.02593		5.4e-05	-0.00052727	0.0420081	0.005182	0.00216756	0.59284	0.183517	0.602544		0.0705103	0.108205	-0.108362	0.0546808	0.104718	0.422104	13.3633	1.75021
1.6016	25.8449		0.483816	17.3568		0.0166833	9.2293		0.817483	109.41		15.699	-4.28803		-0.0410541	-0.00911446	0.240437	-0.0142079	-0.0157918	0.77583	1.65165	2.95788		-0.0288801	0.00431932	0.732204	0.00253928	0.00626409	1.33632	2.41908	2.98289		2.3e-05	-0.000546899	0.0482989	0.004712	0.00199276	0.59931	0.2002	0.554483		0.0715726	0.109706	-0.114053	0.0570013	0.106575	0.414108	13.5302	1.61638
1.61828	26.0844		0.5005	17.782		0.0333666	13.3634		0.834166	110.473		15.8658	-4.71025		-0.0412617	-0.00916544	0.244522	-0.0140092	-0.0164614	0.77953	1.66833	3.01855		-0.0290911	0.00437362	0.740834	0.00261447	0.00650403	1.34821	2.43577	2.99488		1.1e-05	-0.000982201	0.0551988	0.004117	0.00205909	0.606517	0.216883	0.531007		0.073207	0.111821	-0.119747	0.0583846	0.108417	0.40726	13.697	1.65298
1.63497	26.1259		0.517183	18.1255		0.05005	17.8636		0.850849	110.484		16.0327	-4.41746		-0.041194	-0.00932729	0.249523	-0.0137707	-0.0170213	0.783803	1.68502	3.05152		-0.0289178	0.00445083	0.749163	0.00230956	0.00672591	1.35882	2.45245	2.93993		0.000217	-0.00138811	0.0627716	0.003578	0.00201231	0.614659	0.233567	0.496353		0.07421	0.113723	-0.126026	0.0597414	0.110255	0.400723	13.8638	1.61793
1.65165	26.3042		0.533866	18.4839		0.0667333	20.8779		0.867533	112.178		0.0166833	-0.778497		-0.0408765	-0.00945408	0.253904	-0.0135791	-0.0180458	0.787801	1.7017	3.0682		-0.0284414	0.00448746	0.757568	0.00301834	0.00714235	1.36913	2.46913	2.95526		0.000206	-0.00157016	0.0698193	0.003274	0.00203805	0.623016	0.25025	0.490529		0.0757595	0.115798	-0.131994	0.0603611	0.111922	0.393737	14.0307	1.72998
1.66833	26.2847		0.55055	18.8401		0.0834166	23.8468		0.884216	111.614		0.183517	-1.074		-0.0407272	-0.00944919	0.25845	-0.0136173	-0.0186234	0.792005	1.71838	3.07044		-0.0282612	0.00430723	0.76579	0.00303738	0.00728525	1.38051	2.48582	2.92783		0.000152	-0.00144684	0.0784204	0.003095	0.00185858	0.630609	0.266933	0.45921		0.0769661	0.117695	-0.138351	0.0612678	0.113391	0.386005	14.1975	1.77806
1.68502	26.6063		0.567233	19.0828		0.1001	26.2626		0.900899	113.197		0.35035	-0.77837		-0.0406964	-0.00942897	0.262654	-0.0137426	-0.019133	0.79715	1.73507	3.06796		-0.0282443	0.00442492	0.775016	0.00332448	0.00727146	1.39194	2.5025	2.94122		-8.6e-05	-0.00166991	0.0872106	0.002795	0.00215647	0.640734	0.283616	0.495775		0.0780511	0.119626	-0.144359	0.0625316	0.115123	0.378192	14.3643	1.7713
1.7017	26.615		0.583916	19.3791		0.116783	29.3907		0.917583	116.887		0.517183	-0.857729		-0.040742	-0.00924938	0.267318	-0.0132261	-0.0201025	0.802329	1.75175	3.16446		-0.0277492	0.00471322	0.783942	0.00247106	0.0071305	1.40421	2.51918	2.79822		-0.000326	-0.00214446	0.0962587	0.002562	0.001764	0.650405	0.3003	0.502454		0.0793226	0.121436	-0.151036	0.0634933	0.117004	0.370441	14.5312	1.80549
1.71838	26.8414		0.6006	19.9087		0.133467	32.5483		0.934266	118.742		0.684016	-0.762594		-0.0406812	-0.00935298	0.271434	-0.0136896	-0.0206718	0.80609	1.76843	3.13343		-0.0277036	0.00485648	0.792407	0.00270138	0.00681312	1.41349	2.53586	2.80844		-0.000553	-0.00211399	0.105427	0.002429	0.00176688	0.660421	0.316983	0.505251		0.080428	0.123479	-0.157336	0.0640864	0.118037	0.363358	14.698	1.89459
1.73507	26.8849		0.617283	20.4945		0.15015	34.6426		0.950949	119.04		0.850849	-0.981393		-0.0405318	-0.00962722	0.276038	-0.0136859	-0.021449	0.811176	1.78512	3.13753		-0.0274216	0.00489557	0.801373	0.00313022	0.00697085	1.42438	2.55255	2.81396		-0.000905	-0.00217193	0.114977	0.002677	0.00153376	0.670975	0.333666	0.531098		0.0814571	0.12502	-0.163493	0.0652526	0.119869	0.355767	14.8648	1.87551
1.75175	26.9824		0.633966	20.8225		0.166833	36.9876		0	0		1.01768	-1.06824		-0.0404967	-0.00942754	0.279971	-0.0141615	-0.0219563	0.815847	1.8018	3.1151		-0.0271603	0.00498029	0.810034	0.00298605	0.00719465	1.43562	2.56923	2.7663		-0.00079	-0.0025671	0.125544	0.002834	0.00179502	0.682428	0.35035	0.583459		0.0827038	0.126969	-0.170855	0.0671916	0.122092	0.3484	15.0317	1.79365
1.76843	26.6874		0.65065	21.2227		0.183517	39.8444		0.0166833	10.8616		1.18452	-0.868208		-0.040276	-0.00960552	0.285081	-0.014121	-0.022333	0.819903	1.81848	3.11308		-0.0268748	0.00489738	0.81825	0.00249514	0.00778326	1.45045	2.58591	2.67264		-0.001061	-0.00270646	0.135354	0.002325	0.00204051	0.69419	0.367033	0.597797		0.0830918	0.128689	-0.177476	0.0688904	0.124038	0.339934	15.1985	1.65435
1.78512	27.044		0.667333	21.5621		0.2002	41.0337		0.0333666	15.9362		1.35135	-1.24098		-0.0400065	-0.00951676	0.289713	-0.0145073	-0.0229042	0.824857	1.83517	3.08053		-0.0264796	0.00496818	0.827136	0.00302697	0.00798551	1.46288	2.6026	2.67117		-0.00115	-0.00291406	0.147091	0.002568	0.00212372	0.706059	0.383716	0.641765		0.0837473	0.130529	-0.184313	0.0700848	0.12641	0.331783	15.3653	1.58379
1.8018	27.4574		0.684016	21.8124		0.216883	43.6883		0.05005	21.4611		1.51818	-1.13856		-0.0400566	-0.00928474	0.293976	-0.0145938	-0.0241786	0.829939	1.85185	3.15032		-0.0263583	0.0049595	0.836606	0.00370136	0.00794464	1.47661	2.61928	2.70228		-0.00122	-0.00313944	0.158288	0.002991	0.00269589	0.719815	0.4004	0.734217		0.0847958	0.132083	-0.191213	0.0714075	0.128191	0.324512	15.5322	1.54862
1.81848	27.6358		0.7007	22.431		0.233567	46.6916		0.0667333	24.9442		1.68502	-1.00343		-0.0399545	-0.00910295	0.298433	-0.0150711	-0.02454	0.834036	1.86853	3.12941		-0.0262768	0.00522278	0.844927	0.00341459	0.00827665	1.48887	2.63596	2.65388		-0.001571	-0.00344807	0.169925	0.003602	0.00220703	0.731144	0.417083	0.782403		0.0855776	0.133933	-0.197979	0.0726909	0.129625	0.317208	15.699	1.51079
1.83517	27.659		0.717383	22.6605		0.25025	49.2692		0.0834166	27.651		1.85185	-1.04531		-0.0400024	-0.00884446	0.303475	-0.0151563	-0.0250125	0.838765	1.88522	3.16971		-0.0260192	0.00508963	0.854015	0.00392135	0.00858382	1.50314	2.65265	2.65877		-0.001614	-0.0038184	0.181771	0.003501	0.00220719	0.743799	0.433766	0.805704		0.0866146	0.135835	-0.204797	0.0737101	0.131147	0.309362	15.8658	1.52961
1.85185	28.1959		0.734066	23.0562		0.266933	51.1683		0.1001	30.7595		2.01868	-1.20227		-0.0397977	-0.00885156	0.308779	-0.0156721	-0.0253052	0.843486	1.9019	3.12601		-0.0254513	0.0051619	0.862845	0.00454406	0.00883314	1.51587	2.66933	2.64953		-0.001752	-0.00391434	0.194451	0.003661	0.00250856	0.75916	0.45045	0.852173		0.0877634	0.137836	-0.212309	0.0749443	0.13266	0.300839	16.0327	1.54322
1.86853	28.2551		0.750749	23.5427		0.283616	54.1742		0.116783	33.5971		2.18552	-1.07003		-0.0394187	-0.00913906	0.313285	-0.0159389	-0.0260838	0.848507	1.91858	3.09669		-0.0252991	0.00518466	0.872206	0.00419	0.00877796	1.52927	2.68601	2.58869		-0.00187	-0.00418918	0.207164	0.004388	0.00270284	0.774326	0.467133	0.940356		0.0889179	0.14	-0.219258	0.0754381	0.133895	0.292302	16.1995	1.65692
1.88522	28.6285		0.767433	23.7787		0.3003	56.5391		0.133467	37.2429		2.35235	-1.54848		-0.039409	-0.00946068	0.317984	-0.0160487	-0.0267742	0.853056	1.93527	3.1105		-0.0249111	0.00532589	0.881651	0.00447018	0.00864384	1.54073	2.7027	2.56872		-0.002029	-0.00476366	0.22025	0.005064	0.00335559	0.790498	0.483816	1.08311		0.089668	0.141997	-0.226715	0.0764051	0.135599	0.284961	16.3663	1.64845
1.9019	28.4357		0.784116	23.9664		0.316983	57.7602		0.15015	40.0927		2.51918	-1.29997		-0.0389621	-0.00961572	0.323066	-0.0165101	-0.0274984	0.857898	1.95195	3.07201		-0.0246292	0.00579365	0.891504	0.00460688	0.00873607	1.55466	2.71938	2.53704		-0.00188	-0.00521018	0.233356	0.005755	0.00317287	0.804604	0.5005	1.13713		0.0909867	0.143805	-0.233681	0.0769318	0.137089	0.277253	16.5332	1.74627
1.91858	28.6516		0.800799	24.3143		0.333666	60.9677		0.166833	43.1297		2.68601	-1.53704		-0.0386477	-0.00970888	0.327778	-0.0162945	-0.0280859	0.862616	1.96863	3.09698		-0.0245835	0.00599944	0.900993	0.00422771	0.00887804	1.5658	2.73606	2.49388		-0.002327	-0.00547172	0.247207	0.006138	0.00321409	0.820682	0.517183	1.21157		0.0922464	0.145815	-0.241387	0.0786373	0.138686	0.269008	16.7	1.72414
1.93527	29.0442		0.817483	24.7978		0.35035	63.3989		0.183517	45.9967		2.85285	-1.67638		-0.0385759	-0.00992616	0.332395	-0.0169657	-0.0288183	0.867883	1.98532	3.0683		-0.0243806	0.00598061	0.910401	0.00414745	0.00917009	1.57844	2.75275	2.4605		-0.002263	-0.0058208	0.260953	0.007123	0.00382764	0.83678	0.533866	1.33912		0.0932661	0.147726	-0.24899	0.0796362	0.14101	0.259676	16.8668	1.71101
1.95195	29.3726		0.834166	24.9786		0.367033	65.903		0.2002	48.7049		3.01968	-1.69972		-0.0384891	-0.0101967	0.33715	-0.0168792	-0.0296709	0.872327	2.002	3.11131		-0.0239701	0.00581955	0.919645	0.00449958	0.0089848	1.59412	2.76943	2.43188		-0.002413	-0.00613278	0.275623	0.007667	0.00457437	0.854674	0.55055	1.45475		0.0940345	0.149536	-0.256595	0.0805764	0.142553	0.250766	17.0337	1.71169
1.96863	29.4119		0.850849	25.3651		0.383716	67.4341		0.216883	50.36		3.18651	-1.95165		-0.0384113	-0.0104029	0.342182	-0.0175899	-0.0298474	0.877553	2.01868	3.04604		-0.0236953	0.00590722	0.929022	0.00434971	0.00911038	1.60819	2.78611	2.37995		-0.002269	-0.00614233	0.290316	0.008441	0.00500769	0.871979	0.567233	1.52255		0.0947208	0.151577	-0.264237	0.0815505	0.144319	0.242616	17.2005	1.69941
1.98532	29.1807		0.867533	25.7843		0.4004	70.8707		0.233567	54.0246		3.35335	-2.06267		-0.0380862	-0.0104337	0.347162	-0.0182499	-0.0304067	0.882465	2.03537	3.0102		-0.0233816	0.00593457	0.93881	0.00501205	0.00861888	1.62321	2.8028	2.38626		-0.002142	-0.00673622	0.305024	0.009511	0.00573632	0.89185	0.583916	1.66611		0.0957917	0.15346	-0.272346	0.0825791	0.145976	0.233594	17.3673	1.7191
2.002	29.3629		0.884216	25.9716		0.417083	72.0422		0.25025	55.9936		3.52018	-2.00483		-0.0378503	-0.0104125	0.352221	-0.0182336	-0.0311109	0.88751	2.05205	3.04953		0	0	0	-0.0404119	-0.006448	0.581181	0.0166833	4.02776		-0.002135	-0.00707608	0.320406	0.010905	0.00572262	0.909225	0.6006	1.77736		0.0962685	0.155202	-0.27984	0.0835993	0.148059	0.226053	17.5342	1.64681
2.01868	29.6237		0.900899	26.548		0.433766	74.3211		0.266933	58.9996		3.68701	-2.36036		-0.0377489	-0.0108121	0.357326	-0.0186115	-0.0314083	0.892918	2.06873	3.00487		-0.000210054	-0.000344444	-0.000331455	-0.0401679	-0.00538244	0.581329	0.0333666	3.96084		-0.002625	-0.00796022	0.336327	0.011558	0.00672219	0.930021	0.617283	1.96932		0.0970597	0.156896	-0.287872	0.0847516	0.15011	0.216772	17.701	1.59535
2.03537	29.7497		0.917583	27.0307		0.45045	76.0806		0.283616	61.0966		3.85385	-1.96318		-0.03733	-0.0110063	0.362187	-0.0187698	-0.0324453	0.897565	2.08542	3.0319		-0.00077195	-0.000170343	0.000318255	-0.0396134	-0.00625257	0.581869	0.05005	3.8675		-0.002454	-0.00817819	0.352373	0.013079	0.00742086	0.951991	0.633966	2.10255		0.0977799	0.158904	-0.295979	0.086318	0.151833	0.208146	17.8678	1.53027
2.05205	29.7728		0.934266	27.3757		0.467133	78.4886		0.3003	64.4679		4.02068	-2.19515		-0.0372592	-0.0111039	0.367051	-0.01965	-0.0328915	0.903445	2.1021	2.98965		-0.0013012	0.000286057	0.00109149	-0.0389627	-0.00713394	0.582663	0.0667333	3.77622		-0.002548	-0.00853062	0.369058	0.014683	0.00875459	0.971815	0.65065	2.31874		0.098504	0.161089	-0.304208	0.0872997	0.153564	0.200074	18.0347	1.53307
2.06873	30.3676		0.950949	27.7773		0.483816	79.7699		0.316983	65.5658		4.18751	-2.35655		-0.0368343	-0.0112867	0.372219	-0.0200575	-0.0334334	0.908558	2.11878	2.96542		-0.0017584	0.000717903	0.0017539	-0.0383801	-0.00809445	0.583162	0.0834166	3.70678		-0.002584	-0.0088874	0.386656	0.015881	0.0087406	0.993867	0.667333	2.40742		0.0993169	0.163366	-0.31236	0.0882286	0.155214	0.191494	18.2015	1.56457
2.08542	30.4477		0.967633	27.9512		0.5005	82.1164		0.333666	68.6034		4.35435	-2.26752		-0.0368467	-0.0114354	0.377552	-0.020402	-0.0338968	0.913479	2.13547	2.97346		-0.00228105	0.00100481	0.00243179	-0.0378896	-0.00911729	0.58396	0.1001	3.64246		0	0	0	-0.022236	-0.0172554	0.58526	0.0166833	2.7533		0.100504	0.165155	-0.32081	0.089182	0.15662	0.182456	18.3683	1.61378
2.1021	30.4607		0.984316	28.2216		0.517183	84.0278		0.35035	70.0537		4.52118	-2.32498		-0.0365101	-0.0117181	0.382297	-0.021008	-0.0340262	0.917589	2.15215	2.90521		-0.00271569	0.00134929	0.00322101	-0.0372862	-0.00996178	0.584869	0.116783	3.57838		-9e-06	-4.2675e-05	0.00118196	-0.021631	-0.0174264	0.583712	0.0333666	2.72671		0.101417	0.16729	-0.329263	0.090009	0.158015	0.173782	18.5352	1.67411
2.11878	30.6315		1.001	28.386		0.533866	85.9543		0.367033	72.9122		4.68801	-2.52486		-0.0363457	-0.011918	0.388007	-0.021288	-0.0345522	0.923296	2.16883	2.90734		-0.00334208	0.00174259	0.00447538	-0.0365688	-0.0109223	0.585819	0.133467	3.5002		-0.000107	-0.000130914	0.00293901	-0.021845	-0.0179952	0.585099	0.05005	2.76704		0.102364	0.16951	-0.338035	0.0908045	0.1594	0.164091	18.702	1.75182
2.13547	30.9623		1.01768	28.7887		0.55055	87.7821		0.383716	74.8242		4.85485	-2.73138		-0.0361015	-0.0120005	0.39291	-0.0214301	-0.0352778	0.929582	2.18552	2.93498		-0.00402513	0.00204329	0.0054232	-0.0360481	-0.0119682	0.586831	0.15015	3.44047		-0.000268	-0.00021764	0.00518915	-0.021965	-0.0191151	0.586982	0.0667333	2.83128		0.10342	0.171664	-0.346318	0.0924302	0.161467	0.15503	18.8688	1.7128
2.15215	30.7993		1.03437	29.0885		0.567233	90.4229		0.4004	76.2905		5.02168	-2.83079		-0.035938	-0.0123198	0.397958	-0.0218267	-0.0356218	0.93461	2.2022	2.90598		-0.00445997	0.00203979	0.00662352	-0.035591	-0.0126522	0.587899	0.166833	3.38916		-0.000423	-0.000265923	0.00787888	-0.022031	-0.019945	0.588472	0.0834166	2.88176		0.103997	0.173601	-0.355204	0.0931299	0.162935	0.145566	19.0357	1.74169
2.16883	31.3906		1.05105	29.3811		0.583916	92.0697		0.417083	77.2091		5.18851	-2.77818		-0.0356088	-0.0125563	0.403246	-0.0224363	-0.0360282	0.942052	2.21888	2.85978		-0.00509696	0.002298	0.00793669	-0.0349401	-0.0135229	0.58872	0.183517	3.32848		-0.000746	-0.000450039	0.0112942	-0.022033	-0.0208654	0.591109	0.1001	2.91206		0.104871	0.17579	-0.363962	0.0946041	0.164976	0.136512	19.2025	1.70658
2.18552	31.4031		1.06773	29.8643		0.6006	94.4616		0.433766	79.4063		5.35535	-2.84985		-0.0354984	-0.0129622	0.408903	-0.0227447	-0.0365663	0.947362	2.23557	2.85246		-0.00568423	0.00253218	0.00922432	-0.034188	-0.0145386	0.589609	0.2002	3.27638		-0.001121	-0.000536002	0.0152723	-0.022267	-0.0216462	0.594479	0.116783	2.95311		0.105822	0.177624	-0.372987	0.0957732	0.166884	0.127486	19.3693	1.6833
2.2022	31.6395		1.08442	29.9042		0.617283	97.9147		0.45045	80.8099		5.52218	-3.22374		-0.0352733	-0.0130397	0.413719	-0.0231706	-0.0372619	0.952052	2.25225	2.87948		-0.00624549	0.00281447	0.0106222	-0.0335037	-0.0152124	0.590819	0.216883	3.22381		-0.001504	-0.000679849	0.0197247	-0.022218	-0.0225305	0.598563	0.133467	2.97758		0.106211	0.179814	-0.382107	0.0971043	0.168866	0.118392	19.5362	1.62969
2.21888	31.37		1.1011	30.4413		0.633966	100.012		0.467133	81.955		5.68901	-3.20961		-0.035097	-0.0133606	0.419676	-0.0240466	-0.0370742	0.958267	2.26893	2.78094		-0.00682615	0.00306319	0.0121814	-0.0327302	-0.0159534	0.592316	0.233567	3.17049		-0.001317	-0.00103504	0.0248539	-0.022267	-0.0233563	0.603227	0.15015	3.02979		0.107206	0.181706	-0.39141	0.0979491	0.17068	0.108517	19.703	1.64951
2.23557	31.7655		1.11778	30.6014		0.65065	101.109		0.483816	84.7303		5.85585	-2.75548		-0.0350274	-0.013359	0.424564	-0.0241976	-0.0369989	0.964694	2.28562	2.75616		-0.00734898	0.00311248	0.0140781	-0.0320859	-0.0167936	0.593746	0.25025	3.13528		-0.001666	-0.00142038	0.0305002	-0.022211	-0.0245851	0.608214	0.166833	3.06786		0.108012	0.183855	-0.400592	0.0991461	0.172471	0.0985417	19.8698	1.6558
2.25225	31.4915		1.13447	30.8584		0.667333	102.749		0.5005	86.6807		6.02268	-3.01282		-0.0349409	-0.0137988	0.430168	-0.0245791	-0.0374444	0.970389	2.3023	2.73599		-0.00787511	0.00324788	0.0157655	-0.031685	-0.0173801	0.594747	0.266933	3.11443		-0.001806	-0.00165555	0.0361998	-0.022209	-0.0255496	0.613271	0.183517	3.11651		0.108816	0.186141	-0.410078	0.0999888	0.174231	0.0896926	20.0367	1.69911
2.26893	31.6384		1.15115	31.2917		0	0		0.517183	88.6632		6.18951	-2.9027		-0.0349581	-0.0137691	0.435009	-0.0251771	-0.037689	0.976271	2.31898	2.7335		-0.00845786	0.00339588	0.0178421	-0.030861	-0.018199	0.596007	0.283616	3.08066		-0.002029	-0.00182745	0.0429486	-0.022255	-0.0264481	0.61886	0.2002	3.16676		0.109572	0.188527	-0.419978	0.100775	0.176013	0.0797839	20.2035	1.7532
2.28562	32.2346		1.16783	31.6484		0.0166833	6.23654		0.533866	90.9411		6.35635	-3.17166		-0.0349484	-0.014222	0.440481	-0.0254886	-0.0379135	0.981134	2.33567	2.70146		-0.0088257	0.00343716	0.0195941	-0.0300496	-0.0191187	0.597473	0.3003	3.06782		-0.002285	-0.00222098	0.0501051	-0.022312	-0.027359	0.625151	0.216883	3.19904		0.110575	0.190537	-0.430252	0.101304	0.177549	0.0699439	20.3703	1.82729
2.3023	32.5191		1.18452	31.8207		0.0333666	9.46687		0.55055	91.8536		6.52318	-3.09288		-0.0348268	-0.0146746	0.445673	-0.0263015	-0.0378036	0.987631	2.35235	2.60422		-0.00936974	0.00317949	0.0217187	-0.0293823	-0.0199084	0.599012	0.316983	3.02964		-0.002406	-0.00242577	0.057403	-0.022227	-0.02876	0.631338	0.233567	3.28678		0.111389	0.192483	-0.43987	0.102059	0.17941	0.0604875	20.5372	1.83856
2.31898	32.2982		1.2012	32.1549		0.05005	13.5854		0.567233	93.8458		6.69001	-3.13284		-0.03476	-0.0149469	0.450845	-0.0267625	-0.038202	0.99348	2.36903	2.59483		-0.0101856	0.00326429	0.0236858	-0.0288553	-0.0203317	0.600748	0.333666	2.98477		-0.002511	-0.00289201	0.0653201	-0.022258	-0.0297819	0.637708	0.25025	3.33572		0.112011	0.195467	-0.45007	0.10308	0.180724	0.0499637	20.704	1.97418
2.33567	32.5453		1.21788	32.544		0.0667333	16.9587		0.583916	94.75		6.85685	-3.36984		-0.034532	-0.0153134	0.456985	-0.0269497	-0.0385818	0.999652	2.38572	2.58212		-0.0109293	0.00338952	0.0255744	-0.028345	-0.020845	0.602983	0.35035	2.95869		-0.003113	-0.00345414	0.0746358	-0.022239	-0.0305513	0.645922	0.266933	3.32269		0.112769	0.197932	-0.459822	0.103654	0.182603	0.0408185	20.8708	2.04019
2.35235	32.3223		1.23457	32.7804		0.0834166	20.2064		0.6006	95.8601		7.02368	-3.45869		-0.0343398	-0.0155397	0.462803	-0.027642	-0.0388801	1.00575	2.4024	2.56076		-0.011268	0.00338085	0.0278361	-0.027663	-0.0216119	0.604829	0.367033	2.96548		-0.002973	-0.0041182	0.0821561	-0.022308	-0.0316474	0.652733	0.283616	3.3742		0.11338	0.199964	-0.470334	0.1047	0.184385	0.0308524	21.0377	2.03786
2.36903	32.8957		1.25125	32.8557		0.1001	23.6678		0.617283	96.5463		7.19051	-3.60895		-0.0340467	-0.0156385	0.46806	-0.0275987	-0.039137	1.01384	2.41908	2.55635		-0.0118351	0.00322639	0.0301842	-0.0270504	-0.0221971	0.60691	0.383716	2.94093		-0.003346	-0.00446367	0.0921936	-0.022478	-0.0330787	0.660515	0.3003	3.46602		0.114325	0.202598	-0.4806	0.105674	0.186334	0.020981	21.2045	2.1033
2.38572	32.9623		1.26793	33.3545		0.116783	27.2348		0.633966	98.0889		7.35735	-4.25048		-0.0339707	-0.0160781	0.473317	-0.0275727	-0.0390458	1.01993	2.43577	2.49755		-0.012343	0.00331034	0.0324146	-0.0264929	-0.0226043	0.609103	0.4004	2.93094		-0.003538	-0.00461424	0.101406	-0.021999	-0.034254	0.669527	0.316983	3.51718		0.115147	0.204774	-0.490702	0.107014	0.188656	0.0106373	21.3713	2.06233
2.4024	33.1317		1.28462	33.5549		0.133467	29.9569		0.65065	99.6943		7.52418	-3.6707		-0.0338623	-0.0164047	0.478865	-0.0282139	-0.0391616	1.02647	2.45245	2.45181		-0.0129228	0.00351142	0.0350051	-0.0259194	-0.0232096	0.610673	0.417083	2.9548		-0.003617	-0.0050777	0.111681	-0.022034	-0.035759	0.678194	0.333666	3.61435		0.115866	0.206854	-0.501474	0.107907	0.190145	0.00128982	21.5382	2.10826
2.41908	33.3795		1.3013	33.7504		0.15015	33.2632		0.667333	102.041		7.69101	-3.43789		-0.034006	-0.0166743	0.484799	-0.0289493	-0.0391429	1.0322	2.46913	2.40917		-0.0135219	0.00356301	0.0374263	-0.0251457	-0.0236633	0.612713	0.433766	2.94579		-0.003596	-0.00566567	0.122686	-0.021891	-0.0369559	0.688044	0.35035	3.66833		0.116459	0.20955	-0.512035	0.108828	0.192217	-0.00889937	21.705	2.15569
2.43577	33.6895		1.31798	33.9583		0.166833	36.5009		0.684016	103.069		7.85784	-4.09271		-0.0336445	-0.0171578	0.490511	-0.0291756	-0.0394641	1.03748	2.48582	2.38165		-0.0140077	0.00364646	0.0400189	-0.0246022	-0.0242343	0.615164	0.45045	2.96858		-0.004015	-0.00609992	0.133646	-0.022267	-0.0380875	0.697494	0.367033	3.73705		0.117396	0.212044	-0.52301	0.109811	0.19411	-0.019814	21.8718	2.2161
2.45245	34.1242		1.33467	34.402		0.183517	39.0866		0.7007	104.009		8.02468	-3.96191		-0.0334485	-0.0173335	0.495656	-0.0296165	-0.039288	1.04458	2.5025	2.32493		-0.0146724	0.00365343	0.0426467	-0.0244059	-0.0246628	0.617654	0.467133	2.98088		-0.004217	-0.00649745	0.145011	-0.021872	-0.0395256	0.708416	0.383716	3.80298		0.117948	0.214751	-0.534268	0.110636	0.196244	-0.0300603	22.0387	2.26003
2.46913	33.7491		1.35135	34.6218		0.2002	41.7975		0.717383	107.538		8.19151	-3.78565		-0.0331555	-0.0177987	0.501576	-0.0300713	-0.0392181	1.05218	2.51918	2.25071		-0.0153095	0.00308433	0.0455779	-0.0238167	-0.0249364	0.61938	0.483816	2.92153		-0.004162	-0.00748465	0.156856	-0.021971	-0.0407666	0.718203	0.4004	3.847		0.118618	0.217002	-0.545307	0.111351	0.197897	-0.0403632	22.2055	2.31815
2.48582	33.7883		1.36803	35.1561		0.216883	46.1681		0.734066	108.492		8.35834	-3.61798		-0.033162	-0.0181459	0.507347	-0.0307607	-0.039468	1.05775	2.53586	2.2325		-0.0157489	0.00261578	0.0487088	-0.0231535	-0.0257533	0.621107	0.5005	2.93225		-0.004453	-0.00820187	0.168854	-0.022117	-0.0420827	0.728107	0.417083	3.90845		0.119747	0.219697	-0.556355	0.112355	0.199562	-0.0505606	22.3723	2.42824
2.5025	34.5199		1.38472	35.2957		0.233567	47.1226		0.750749	109.141		8.52518	-3.8561		-0.0330657	-0.0186091	0.513306	-0.0310929	-0.0396709	1.06459	2.55255	2.1975		-0.0162007	0.0025642	0.0514131	-0.0225019	-0.0261754	0.623225	0.517183	2.94552		-0.004222	-0.00875727	0.180884	-0.021704	-0.0431781	0.740062	0.433766	3.94945		0.120242	0.222206	-0.567464	0.113186	0.201406	-0.0620636	22.5392	2.48842
2.51918	34.8115		1.4014	35.5392		0.25025	50.5733		0.767433	110.383		8.69201	-4.12831		-0.0330503	-0.0187085	0.518772	-0.031493	-0.0397061	1.06963	2.56923	2.18894		-0.0166622	0.00258259	0.0542541	-0.0218667	-0.0266536	0.626019	0.533866	2.9731		-0.004751	-0.00900232	0.194032	-0.021492	-0.0452253	0.751348	0.45045	4.09546		0.121157	0.224576	-0.579058	0.114221	0.203211	-0.0724498	22.706	2.53872
2.53586	34.8554		1.41808	35.6577		0.266933	52.8671		0.784116	113.119		8.85884	-3.98706		-0.0335257	-0.0190658	0.524639	-0.031976	-0.0396235	1.07675	2.58591	2.13844		-0.0170161	0.00239975	0.057297	-0.0212055	-0.0271064	0.628887	0.55055	2.98464		-0.004683	-0.00996123	0.206475	-0.021676	-0.0464423	0.763788	0.467133	4.13027		0.122187	0.22724	-0.591139	0.114837	0.205014	-0.082669	22.8728	2.636
2.55255	34.6024		1.43477	35.9858		0.283616	55.6896		0.800799	112.115		9.02568	-4.08286		-0.0329278	-0.0197379	0.531187	-0.0319583	-0.039594	1.0848	2.6026	2.05656		-0.0174533	0.00219198	0.0606019	-0.0207369	-0.0275355	0.630999	0.567233	3.0015		-0.004826	-0.0105445	0.220296	-0.021488	-0.047353	0.775133	0.483816	4.16502		0.122696	0.230204	-0.603347	0.115993	0.20665	-0.0927855	23.0397	2.7461
2.56923	34.5025		1.45145	36.2709		0.3003	57.6903		0.817483	113.172		9.19251	-4.15852		-0.0331129	-0.0202238	0.536974	-0.0323675	-0.0393008	1.09087	2.61928	1.97408		-0.0179508	0.00212203	0.0636277	-0.0203592	-0.0280713	0.634249	0.583916	3.03847		-0.004889	-0.0119262	0.23378	-0.021861	-0.0486975	0.789707	0.5005	4.16662		0.123772	0.233437	-0.616077	0.117099	0.208091	-0.103674	23.2065	2.92812
2.58591	35.0173		1.46813	36.0507		0.316983	61.7974		0.834166	116.28		9.35934	-4.41803		-0.0329874	-0.0205161	0.542605	-0.0323549	-0.0395966	1.09797	2.63596	1.96879		-0.0183688	0.0018865	0.0670365	-0.019585	-0.0281807	0.636639	0.6006	3.02409		-0.004929	-0.0128793	0.248326	-0.021528	-0.0503342	0.803564	0.517183	4.21993		0.124591	0.235759	-0.627989	0.117795	0.209782	-0.114325	23.3733	2.9923
2.6026	35.0898		1.48482	36.4383		0.333666	63.3835		0.850849	117.365		9.52618	-3.87917		-0.0331925	-0.0209783	0.548058	-0.0325395	-0.0397093	1.10493	2.65265	1.92764		-0.0187135	0.00182904	0.0701421	-0.0189737	-0.0284111	0.639173	0.617283	3.04213		-0.005013	-0.0140481	0.262795	-0.021698	-0.0518589	0.816975	0.533866	4.26499		0.125695	0.238521	-0.640235	0.118952	0.211574	-0.125191	23.5402	3.08708
2.61928	35.5193		1.5015	36.5659		0.35035	66.585		0.867533	117.181		9.69301	-4.93915		-0.033406	-0.0211424	0.553613	-0.0326846	-0.0393316	1.11277	2.66933	1.86462		-0.019005	0.00176117	0.0734252	-0.0185128	-0.0289691	0.641751	0.633966	3.09545		-0.005015	-0.0151058	0.277578	-0.021437	-0.0536283	0.830701	0.55055	4.32959		0.126666	0.241037	-0.653213	0.11959	0.213092	-0.136536	23.707	3.19338
2.63596	35.3193		1.51818	36.8191		0.367033	68.6674		0.884216	119.185		9.85984	-4.06561		-0.0327732	-0.0218764	0.559632	-0.0330356	-0.0397761	1.11973	2.68601	1.83065		-0.0194398	0.00161332	0.076758	-0.0180833	-0.0290998	0.644938	0.65065	3.09714		-0.004961	-0.0160157	0.292118	-0.021394	-0.0549915	0.845521	0.567233	4.3708		0.127695	0.244152	-0.666352	0.120209	0.214663	-0.149021	23.8738	3.36569
2.65265	35.5404		1.53487	37.032		0.383716	69.8955		0	0		10.0267	-4.51424		-0.0326377	-0.0224785	0.565679	-0.0337365	-0.0396985	1.12614	2.7027	1.76343		-0.0198545	0.00145491	0.0802282	-0.0176456	-0.029416	0.647855	0.667333	3.12097		-0.004828	-0.0165179	0.306817	-0.021133	-0.0568604	0.859965	0.583916	4.49786		0.12853	0.246771	-0.679312	0.120968	0.2165	-0.159757	24.0407	3.43671
2.66933	35.4726		1.55155	36.7749		0.4004	72.5143		0.0166833	11.4819		10.1935	-4.45013		-0.0326547	-0.0228067	0.57224	-0.0342605	-0.0394497	1.13395	2.71938	1.705		-0.0201323	0.000975003	0.0839269	-0.0174113	-0.029942	0.650419	0.684016	3.13593		-0.004728	-0.0175557	0.322815	-0.022159	-0.0582803	0.876895	0.6006	4.57103		0.12961	0.249712	-0.692703	0.121926	0.21873	-0.171418	24.2075	3.50407
2.68601	35.3746		1.56823	37.2291		0.417083	73.8404		0.0333666	16.4475		10.3603	-4.56739		-0.0324525	-0.023481	0.577807	-0.0343008	-0.0391732	1.14034	2.73606	1.60892		-0.0204071	0.000812816	0.0876272	-0.017094	-0.0298614	0.653572	0.7007	3.1204		-0.004814	-0.0185188	0.338149	-0.021436	-0.0594899	0.892388	0.617283	4.56112		0.130775	0.252556	-0.706997	0.122536	0.220998	-0.182924	24.3743	3.56124
2.7027	35.5126		1.58492	37.5944		0.433766	76.1757		0.05005	21.8705		10.5272	-4.46957		-0.032065	-0.0238209	0.583656	-0.0345533	-0.0386113	1.14844	2.75275	1.52117		-0.0206944	0.000605777	0.0915646	-0.0167911	-0.0299138	0.656847	0.717383	3.11552		-0.004626	-0.0193981	0.353733	-0.022081	-0.0619369	0.908623	0.633966	4.73696		0.131639	0.25567	-0.720674	0.123683	0.22303	-0.19397	24.5412	3.64964
2.71938	35.7965		1.6016	37.8139		0.45045	78.0124		0.0667333	25.2356		10.694	-4.40309		-0.0320025	-0.0239399	0.589428	-0.0344113	-0.0386966	1.156	2.76943	1.5117		-0.0209799	0.000326611	0.0952138	-0.016392	-0.0300997	0.659899	0.734066	3.11902		-0.004583	-0.0207844	0.370726	-0.021482	-0.0633717	0.925618	0.65065	4.72022		0.132791	0.258374	-0.734737	0.124587	0.22494	-0.206205	24.708	3.72668
2.73606	36.3069		1.61828	38.1252		0.467133	81.0472		0.0834166	28.0658		10.8608	-5.01666		-0.0321268	-0.0243415	0.595843	-0.0349269	-0.0387648	1.16252	2.78611	1.48521		-0.0212801	-5.10881e-05	0.0992596	-0.0159995	-0.0304409	0.663742	0.750749	3.12772		-0.004404	-0.0218604	0.3875	-0.021453	-0.0648692	0.944044	0.667333	4.752		0.133356	0.261239	-0.749353	0.125661	0.227329	-0.218097	24.8748	3.74486
2.75275	36.337		1.63497	38.1837		0.483816	82.6718		0.1001	31.322		11.0277	-4.82874		-0.0317118	-0.0248299	0.601873	-0.0349997	-0.0381597	1.16964	2.8028	1.3852		-0.0216339	-0.000332074	0.102922	-0.015742	-0.0308065	0.666814	0.767433	3.1506		-0.004225	-0.0228008	0.404881	-0.021123	-0.06662	0.962049	0.684016	4.81816		0.134516	0.264439	-0.764006	0.126964	0.228795	-0.229599	25.0417	3.90032
2.76943	36.607		1.65165	38.455		0.5005	85.4786		0.116783	34.532		11.1945	-4.67071		-0.0316841	-0.0253756	0.60801	-0.0349958	-0.0379062	1.17764	2.81948	1.30343		-0.0218297	-0.000664771	0.106804	-0.0155319	-0.03091	0.67008	0.784116	3.13935		-0.004327	-0.0236892	0.421989	-0.021633	-0.068735	0.979777	0.7007	4.94452		0.135603	0.267829	-0.779681	0.127977	0.230679	-0.241631	25.2085	4.03179
2.78611	36.259		1.66833	38.696		0.517183	86.3589		0.133467	37.616		11.3613	-4.50016		-0.031729	-0.0257937	0.614409	-0.0350414	-0.0385245	1.1853	2.83616	1.32001		-0.0218798	-0.00118796	0.111032	-0.0151824	-0.0313051	0.673412	0.800799	3.14016		-0.004082	-0.0247834	0.439922	-0.021943	-0.0706376	0.99954	0.717383	5.02538		0.136438	0.27052	-0.795239	0.129331	0.232264	-0.254021	25.3753	4.11212
2.8028	36.4718		1.68502	39.082		0.533866	87.7421		0.15015	40.6956		11.5282	-4.87812		-0.0314973	-0.0264032	0.619988	-0.0357667	-0.0382454	1.19374	2.85285	1.25688		-0.0221518	-0.00137054	0.114736	-0.0149423	-0.0313923	0.676824	0.817483	3.14407		-0.003807	-0.0260525	0.457156	-0.022005	-0.0724658	1.01858	0.734066	5.07447		0.137488	0.273713	-0.810156	0.130397	0.23353	-0.265895	25.5422	4.28754
2.81948	37.1893		1.7017	39.406		0.55055	89.4862		0.166833	43.3223		11.695	-5.07656		-0.0316674	-0.0264831	0.626577	-0.0361426	-0.0376296	1.20212	2.86953	1.19557		-0.0222419	-0.001634	0.118817	-0.0147605	-0.0313347	0.680179	0.834166	3.12302		-0.003428	-0.0271757	0.474321	-0.022028	-0.0739936	1.03684	0.750749	5.11754		0.138533	0.276693	-0.826176	0.131448	0.23511	-0.278007	25.709	4.4003
2.83616	37.3542		1.71838	39.4604		0.567233	90.5024		0.183517	45.6602		11.8618	-4.28397		-0.0318823	-0.0266104	0.632011	-0.036069	-0.0373837	1.21024	2.88621	1.14513		-0.0223502	-0.00189384	0.123199	-0.0145568	-0.0313226	0.68339	0.850849	3.11064		-0.003005	-0.0286367	0.492627	-0.022331	-0.0766087	1.05922	0.767433	5.21548		0.140109	0.280054	-0.842588	0.132106	0.236305	-0.291048	25.8758	4.61024
2.85285	37.9323		1.73507	39.9968		0.583916	91.448		0.2002	48.883		12.0287	-5.06062		-0.032003	-0.0267603	0.638969	-0.0366074	-0.0376787	1.21788	2.9029	1.1726		-0.0223537	-0.00247566	0.127331	-0.0144576	-0.0312793	0.687424	0.867533	3.05234		-0.003095	-0.0297148	0.511248	-0.023174	-0.0789631	1.08131	0.784116	5.32999		0.141581	0.284211	-0.860071	0.132493	0.237735	-0.304	26.0427	4.86768
2.86953	38.013		1.75175	40.0893		0.6006	94.4228		0.216883	51.3326		12.1955	-5.70662		-0.0320446	-0.0272943	0.645875	-0.0369382	-0.0376102	1.22598	2.91958	1.12756		-0.022576	-0.00269497	0.131378	-0.0144397	-0.0311349	0.691944	0.884216	3.02068		-0.002951	-0.0309061	0.529474	-0.022769	-0.0805569	1.10405	0.800799	5.31564		0.143171	0.288383	-0.877413	0.132935	0.238852	-0.316192	26.2095	5.1496
2.88621	37.9219		1.76843	40.3294		0.617283	96.9406		0.233567	52.8356		12.3623	-5.24406		-0.0319097	-0.0275434	0.652044	-0.0366629	-0.0377669	1.23268	2.93626	1.11239		-0.0226939	-0.00329088	0.135929	-0.0143289	-0.0316395	0.695369	0.900899	3.02431		-0.002687	-0.0317983	0.54823	-0.023793	-0.0827677	1.12514	0.817483	5.46228		0.144703	0.292179	-0.894915	0.13382	0.240186	-0.328658	26.3763	5.35918
2.9029	37.985		1.78512	40.5147		0.633966	98.5901		0.25025	57.35		12.5292	-5.24397		-0.0316	-0.0277442	0.658868	-0.0364314	-0.0372223	1.24039	2.95295	1.04807		-0.0227421	-0.00385624	0.140452	-0.0140264	-0.0316274	0.698259	0.917583	2.98701		-0.002263	-0.033431	0.569105	-0.024428	-0.0850363	1.14757	0.834166	5.54555		0.146409	0.295586	-0.913024	0.134607	0.241616	-0.342038	26.5432	5.52638
2.91958	38.0668		1.8018	40.4523		0.65065	100.709		0.266933	59.1197		12.696	-5.0219		-0.0317145	-0.0283378	0.665417	-0.0370381	-0.0370331	1.24844	2.96963	1.00185		-0.0227123	-0.00432753	0.144833	-0.0139669	-0.0321049	0.702098	0.934266	2.99144		-0.002007	-0.0355663	0.58863	-0.025303	-0.0873552	1.1711	0.850849	5.56835		0.148122	0.299902	-0.931697	0.135495	0.243243	-0.356239	26.71	5.76023
2.93626	38.7387		1.81848	41.1183		0.667333	103.535		0.283616	60.7089		12.8628	-4.97711		-0.0319931	-0.0285839	0.671302	-0.0369635	-0.0372355	1.25651	2.98631	0.976792		-0.0226102	-0.00485447	0.1492	-0.0142477	-0.0321053	0.706934	0.950949	2.92577		-0.002092	-0.0373214	0.608243	-0.025909	-0.0894583	1.19628	0.867533	5.56737		0.148942	0.304423	-0.951595	0.137467	0.24553	-0.369291	26.8768	5.88303
2.95295	38.6752		1.83517	41.5253		0.684016	103.816		0.3003	64.0445		13.0297	-5.72588		-0.0318456	-0.0292377	0.677543	-0.037662	-0.0368038	1.26636	3.003	0.92855		-0.0224472	-0.00543618	0.153831	-0.014403	-0.0319004	0.711095	0.967633	2.84154		-0.001543	-0.0388138	0.629005	-0.025206	-0.0921532	1.22097	0.884216	5.6297		0.149613	0.307972	-0.9717	0.139472	0.247954	-0.383093	27.0437	5.90401
2.96963	39.4237		1.85185	41.7908		0.7007	104.29		0.316983	67.6155		13.1965	-5.5577		-0.0318931	-0.0296788	0.684091	-0.0371964	-0.0362728	1.27526	3.01968	0.820083		-0.0227343	-0.00561407	0.158423	-0.0142616	-0.0320223	0.715047	0.984316	2.85244		-0.001112	-0.0403666	0.650885	-0.026026	-0.0945909	1.24716	0.900899	5.71502		0.149486	0.312399	-0.992946	0.142446	0.25035	-0.397274	27.2105	5.98476
2.98631	39.1907		1.86853	42.249		0.717383	105.443		0.333666	67.3989		13.3633	-5.63162		-0.0318078	-0.0299356	0.690935	-0.0378007	-0.0361533	1.2837	3.03636	0.834647		-0.0226589	-0.00651884	0.163112	-0.014291	-0.0318879	0.718738	1.001	2.75256		-0.000949	-0.0418145	0.670197	-0.027748	-0.0970474	1.27329	0.917583	5.81233		0.149589	0.315114	-1.01406	0.144565	0.252996	-0.411835	27.3773	5.90823
3.003	39.2721		1.88522	42.418		0.734066	107.266		0.35035	70.7631		13.5302	-5.2822		-0.0317772	-0.0302143	0.697405	-0.0377649	-0.0368224	1.29258	3.05305	0.858379		-0.0225731	-0.00681586	0.168079	-0.0144407	-0.0317853	0.723167	1.01768	2.70856		0	0	0	-0.007701	-0.0150272	0.566826	0.0166833	1.70631		0.148772	0.3178	-1.03633	0.14649	0.256068	-0.427195	27.5442	5.7907
3.01968	39.611		1.9019	42.755		0.750749	107.623		0.367033	72.9358		13.697	-5.74597		-0.0315511	-0.0303718	0.704213	-0.0376884	-0.0365199	1.30135	3.06973	0.833481		-0.0225073	-0.00728126	0.173081	-0.0145844	-0.0319066	0.728075	1.03437	2.66865		-0.000982	0.000408175	-0.00138643	-0.008871	-0.0133837	0.565496	0.0333666	1.60548		0.148012	0.320592	-1.05933	0.147334	0.258682	-0.442149	27.711	5.72854
3.03636	39.8284		1.91858	42.9373		0.767433	109.416		0.383716	73.7325		13.8638	-5.61807		-0.0317856	-0.0301271	0.710737	-0.0374976	-0.0366176	1.30884	3.08641	0.828193		-0.0224467	-0.00755448	0.177983	-0.0149566	-0.0319358	0.732633	1.05105	2.63292		-0.000877	0.000101157	0.000394656	-0.008152	-0.0126863	0.567616	0.05005	1.48575		0.14684	0.322459	-1.08219	0.147187	0.261293	-0.457087	27.8778	5.58862
3.05305	39.6853		1.93527	43.2231		0.784116	113.897		0.4004	75.0658		14.0307	-5.70937		-0.0323837	-0.0305322	0.717777	-0.0375428	-0.0365048	1.31742	3.1031	0.75406		-0.0221078	-0.00800307	0.182324	-0.0149698	-0.0319548	0.737049	1.06773	2.57967		-0.000748	5.86664e-05	0.00291285	-0.007153	-0.0131612	0.570129	0.0667333	1.48351		0.145828	0.324215	-1.10735	0.146051	0.262938	-0.473568	28.0447	5.52248
3.06973	40.2787		1.95195	43.1281		0.800799	115.424		0.417083	77.0559		14.1975	-5.54493		-0.0322442	-0.0305515	0.724572	-0.0375755	-0.0366022	1.32662	3.11978	0.767429		-0.0219939	-0.00832208	0.187401	-0.0148163	-0.0318147	0.741146	1.08442	2.54003		-0.00071	4.06126e-05	0.00597501	-0.006397	-0.012966	0.572847	0.0834166	1.43449		0	0	0	-0.00898125	0.00810373	0.639678	0.0166833	1.08338
3.08641	40.5444		1.96863	43.3093		0.817483	116.67		0.433766	78.0299		14.3643	-5.61851		-0.032324	-0.0305518	0.731804	-0.0377187	-0.0362154	1.33603	3.13646	0.741659		-0.0219162	-0.00889858	0.192226	-0.0153069	-0.0315121	0.745312	1.1011	2.43914		-0.000425	7.27923e-06	0.00963813	-0.00565	-0.0129145	0.576126	0.1001	1.40945		-0.000259681	-0.00113268	0.000580063	-0.0130102	0.00753332	0.641075	0.183517	1.37885
3.1031	40.678		1.98532	43.6752		0.834166	119.737		0.45045	80.2267		14.5312	-5.73465		-0.0322071	-0.0308664	0.73811	-0.0372327	-0.0359751	1.34568	3.15315	0.675774		-0.0218021	-0.00953966	0.19733	-0.0150851	-0.0319383	0.749364	1.11778	2.42559		-0.000118	-0.000236931	0.0137114	-0.004895	-0.0130761	0.578973	0.116783	1.38828		-0.00138302	-0.00152215	0.00192055	-0.0168185	0.0073467	0.642088	0.35035	1.59289
3.11978	40.6309		2.002	44.1015		0.850849	123.524		0.467133	82.6759		14.698	-6.04356		0	0	0	0.00100731	0.0482486	0.556877	0.0166833	4.9529		-0.0216706	-0.00980275	0.202271	-0.0154038	-0.0315747	0.75361	1.13447	2.3531		6.1e-05	-0.000442732	0.0179502	-0.004115	-0.0128929	0.583402	0.133467	1.33037		-0.00228319	-0.00179748	0.00281508	-0.0195036	0.00658634	0.640883	0.517183	1.71933
3.13646	40.8907		2.01868	43.8234		0.867533	121.635		0.483816	84.4181		14.8648	-5.93771		-0.000533554	-0.000341908	-0.000282556	0.00191848	0.0477865	0.556561	0.0333666	4.94622		-0.0213678	-0.0101207	0.20746	-0.0156332	-0.0311768	0.758541	1.15115	2.26776		0.000113	-0.000613856	0.0232668	-0.003552	-0.0126505	0.587529	0.15015	1.27741		-0.00371285	-0.00175453	0.00285898	-0.0210318	0.0059413	0.638616	0.684016	1.70747
3.15315	40.8986		2.03537	43.9498		0.884216	123.639		0.5005	87.5713		15.0317	-5.62488		-0.000955324	-0.000585174	-0.000600794	0.00275554	0.0473248	0.556686	0.05005	4.92828		-0.0211495	-0.0105721	0.212928	-0.0160032	-0.0311923	0.763166	1.16783	2.21192		0.000733	-0.000969836	0.0294387	-0.002857	-0.0126435	0.592219	0.166833	1.24321		-0.00494804	-0.00146752	0.00275625	-0.0216435	0.00584889	0.640336	0.850849	1.63762
0	0		2.05205	43.9963		0.900899	125.041		0.517183	89.6842		15.1985	-6.47821		-0.00179472	-0.000349107	-0.000984219	0.00321046	0.0470988	0.557146	0.0667333	4.88599		-0.0209585	-0.0111342	0.217741	-0.0162244	-0.0311217	0.767873	1.18452	2.13828		0.000938	-0.00160192	0.0351828	-0.002473	-0.0126629	0.597466	0.183517	1.17931		-0.00637217	-0.00066978	0.00262892	-0.0207224	0.00558179	0.641098	1.01768	1.4044
0.0166833	2.10603		2.06873	43.9312		0.917583	125.116		0.533866	90.581		15.3653	-6.05984		-0.00218319	-0.000608586	-0.00107326	0.00381524	0.0462988	0.556935	0.0834166	4.84405		-0.020684	-0.0115952	0.223679	-0.0166382	-0.0312556	0.77289	1.2012	2.09309		0.001429	-0.00185379	0.0416344	-0.001853	-0.0124959	0.603298	0.2002	1.13591		-0.00764785	0.000488742	0.00217439	-0.0195776	0.00472028	0.641008	1.18452	1.13513
0.0333666	2.2717		2.08542	44.0389		0	0		0.55055	92.3241		15.5322	-5.97807		-0.00252702	-0.00059109	-0.00139466	0.00451888	0.0461918	0.557244	0.1001	4.84076		-0.020318	-0.0119814	0.22897	-0.0171181	-0.0311118	0.777767	1.21788	2.02416		0.001551	-0.00187027	0.0486043	-0.001019	-0.0123747	0.609472	0.216883	1.1046		-0.00852019	0.00152083	0.00165299	-0.0187529	0.00455105	0.641628	1.35135	0.95535
0.05005	2.49146		2.1021	44.4023		0.0166833	7.28821		0.567233	93.5002		15.699	-6.45738		-0.00296549	-0.00111367	-0.00128901	0.00516793	0.045666	0.5574	0.116783	4.85773		-0.0200677	-0.0124399	0.234326	-0.0173234	-0.0309974	0.783176	1.23457	1.95757		0.001774	-0.00224552	0.0559201	-0.000546	-0.0121155	0.615573	0.233567	1.03789		-0.00924105	0.00316653	0.000624164	-0.018084	0.00475167	0.643607	1.51818	0.800494
0.0667333	2.90545		2.11878	44.5467		0.0333666	10.9595		0.583916	94.0958		15.8658	-6.06056		-0.00326856	-0.00111794	-0.00131293	0.00600464	0.0447876	0.557654	0.133467	4.78932		-0.0198584	-0.0130315	0.239461	-0.0175003	-0.030893	0.787982	1.25125	1.88124		0.001798	-0.00265047	0.064025	-0.00022	-0.0118572	0.623111	0.25025	0.965825		-0.00957688	0.0049091	-5.31186e-05	-0.018367	0.00511505	0.643132	1.68502	0.7832
0.0834166	3.08183		2.13547	44.9881		0.05005	15.3643		0.6006	95.8072		16.0327	-6.33114		-0.00366711	-0.00107829	-0.00126575	0.00661213	0.0444873	0.558044	0.15015	4.77396		-0.019508	-0.0134015	0.245181	-0.0178261	-0.0308826	0.792743	1.26793	1.83701		0.001891	-0.00344643	0.0716512	0.00047	-0.0112582	0.629576	0.266933	0.815338		-0.00919705	0.00620234	-0.00104595	-0.0189394	0.00548083	0.642513	1.85185	0.869668
0.1001	3.45165		2.15215	45.4021		0.0667333	18.1752		0.617283	97.4225		16.1995	-6.49498		-0.0041941	-0.000966587	-0.00073	0.00715312	0.0435216	0.558256	0.166833	4.69547		-0.0192465	-0.0136225	0.250346	-0.0182506	-0.0304642	0.798157	1.28462	1.76401		0.002074	-0.00382195	0.0807479	0.000764	-0.011193	0.636311	0.283616	0.772053		-0.00849982	0.00765481	-0.00171342	-0.0199316	0.00666929	0.640116	2.01868	1.02418
0.116783	3.41471		2.16883	45.4545		0.0834166	21.0969		0.633966	98.72		16.3663	-6.29899		-0.00446231	-0.00112804	-0.000647719	0.00787401	0.0424474	0.558544	0.183517	4.63018		-0.0190499	-0.0138875	0.256095	-0.018765	-0.0301774	0.803306	1.3013	1.70539		0.002095	-0.0045663	0.0899349	0.00109	-0.0112026	0.645297	0.3003	0.692431		-0.0076303	0.00928729	-0.00248937	-0.020794	0.00778918	0.637548	2.18552	1.18585
0.133467	3.58387		2.18552	45.3034		0.1001	24.4509		0.65065	99.4351		16.5332	-6.96603		-0.0049603	-0.000893176	-0.000250937	0.00822502	0.0419558	0.558483	0.2002	4.58748		-0.0187457	-0.0140382	0.261748	-0.0188212	-0.0300182	0.807943	1.31798	1.67584		0.002204	-0.00504799	0.0993628	0.001731	-0.0113826	0.653219	0.316983	0.6571		-0.00668057	0.0102836	-0.0036261	-0.021934	0.00946775	0.634066	2.35235	1.3722
0.15015	3.38612		2.2022	46.0026		0.116783	28.2279		0.667333	101.793		16.7	-6.82067		-0.00546103	-0.00108831	7.02268e-05	0.0087308	0.0413415	0.558689	0.216883	4.5791		-0.018529	-0.0143037	0.26738	-0.0196323	-0.0293831	0.814326	1.33467	1.58348		0.002347	-0.00595355	0.109477	0.002295	-0.0110423	0.662175	0.333666	0.527539		-0.00541925	0.0120148	-0.00507035	-0.0231164	0.0115761	0.629708	2.51918	1.59744
0.166833	3.42781		2.21888	46.0229		0.133467	30.7551		0.684016	102.494		16.8668	-6.67882		-0.00589838	-0.000867715	0.000815826	0.00931178	0.0405248	0.558872	0.233567	4.51823		-0.0182267	-0.0145734	0.272994	-0.0197865	-0.029561	0.819253	1.35135	1.58011		0.002328	-0.00624328	0.119088	0.002095	-0.0108507	0.670696	0.35035	0.479177		-0.00432921	0.0133995	-0.00633449	-0.023392	0.0138312	0.624861	2.68601	1.73031
0.183517	3.60022		2.23557	46.2646		0.15015	33.6119		0.7007	105.673		17.0337	-6.92888		-0.00622789	-0.000708932	0.00127829	0.00970731	0.0397194	0.559848	0.25025	4.44852		-0.0180187	-0.0151187	0.278729	-0.0195941	-0.02943	0.824677	1.36803	1.51066		0.002528	-0.00675379	0.129671	0.00272	-0.0104259	0.681049	0.367033	0.382094		-0.00327764	0.0151714	-0.00786097	-0.0237325	0.0167848	0.621033	2.85285	1.86868
0.2002	3.69424		2.25225	47.2773		0.166833	36.8767		0.717383	107.157		17.2005	-6.44613		-0.00665683	-0.000644578	0.00161983	0.0104733	0.0386791	0.560553	0.266933	4.38831		-0.0175919	-0.0159851	0.284985	-0.0200809	-0.029066	0.830579	1.38472	1.39807		0.002582	-0.00742374	0.140432	0.003519	-0.0104412	0.690351	0.383716	0.329193		-0.00208515	0.0169219	-0.00968739	-0.0234968	0.0186597	0.61754	3.01968	1.96157
0.216883	4.06794		2.26893	47.3872		0.183517	39.2854		0.734066	109.249		17.3673	-7.05415		-0.0071476	-0.000409502	0.00218893	0.0107915	0.0380562	0.561053	0.283616	4.34302		-0.0172546	-0.0167615	0.290598	-0.0201388	-0.0287753	0.836229	1.4014	1.29718		0.002682	-0.00810111	0.151858	0.004067	-0.0101678	0.701878	0.4004	0.259157		-0.000765351	0.0188448	-0.0113004	-0.0230385	0.0202309	0.614726	3.18651	2.04158
0.233567	4.39554		2.28562	47.7321		0.2002	41.5654		0.750749	110.494		17.5342	-6.93629		-0.00760565	-0.000194376	0.0028878	0.0111227	0.0373211	0.561798	0.3003	4.29039		-0.0169935	-0.0173096	0.296329	-0.0206547	-0.0288334	0.841766	1.41808	1.26994		0.003003	-0.00872574	0.163546	0.004211	-0.00969563	0.711806	0.417083	0.161896		0.000198462	0.0211797	-0.0133547	-0.020777	0.0210208	0.612911	3.35335	1.91834
0.25025	4.41868		2.3023	47.9541		0.216883	43.8261		0.767433	113.429		17.701	-7.40599		-0.00802407	-3.00112e-05	0.00376967	0.0112932	0.0367083	0.562473	0.316983	4.24882		-0.0167362	-0.0173327	0.302311	-0.0210571	-0.0286621	0.846402	1.43477	1.27666		0.002939	-0.0093365	0.175548	0.004484	-0.00921248	0.723067	0.433766	0.162198		0.00102702	0.0234891	-0.0157677	-0.0188624	0.0218925	0.610977	3.52018	1.82349
0.266933	4.88805		2.31898	48.3978		0.233567	46.9803		0.784116	112.363		17.8678	-7.18884		-0.00822163	0.000366032	0.0046714	0.01174	0.0355722	0.563458	0.333666	4.14256		-0.0162699	-0.0172008	0.308438	-0.0215054	-0.0281918	0.852138	1.45145	1.28272		0.003156	-0.0104646	0.188508	0.004879	-0.00913176	0.734245	0.45045	0.2287		0.00164511	0.0256018	-0.018286	-0.0163909	0.0234543	0.60737	3.68701	1.66288
0.283616	5.04746		2.33567	49.0075		0.25025	49.673		0.800799	112.877		18.0347	-7.1461		-0.00849259	0.000411982	0.00542506	0.0119336	0.0347493	0.564522	0.35035	4.08745		-0.0159271	-0.0173288	0.314584	-0.0220064	-0.0280832	0.857861	1.46813	1.30265		0.003069	-0.0110117	0.20047	0.004742	-0.00899747	0.74762	0.467133	0.274193		0.00258649	0.0280178	-0.0212497	-0.0136768	0.0251833	0.604658	3.85385	1.51083
0.3003	5.46822		2.35235	49.6234		0.266933	52.2048		0.817483	114.291		18.2015	-7.14268		-0.00893401	0.000639515	0.00650105	0.01247	0.033781	0.564829	0.367033	4.0419		-0.0157576	-0.0175289	0.320592	-0.0224631	-0.0279726	0.863099	1.48482	1.31055		0.002942	-0.0119583	0.213903	0.005436	-0.00848517	0.758561	0.483816	0.449786		0.0035597	0.0298333	-0.023796	-0.0110797	0.0271527	0.603256	4.02068	1.35963
0.316983	5.61592		2.36903	49.6366		0.283616	54.6505		0	0		18.3683	-7.66105		-0.00923897	0.000698641	0.00742125	0.0126384	0.0331693	0.565833	0.383716	4.01074		-0.0154115	-0.0177106	0.326691	-0.022669	-0.0276265	0.869593	1.5015	1.29661		0.003053	-0.0124143	0.226784	0.005781	-0.00810556	0.77145	0.5005	0.536444		0.00414361	0.0322018	-0.0265276	-0.00832619	0.0301408	0.601239	4.18751	1.15339
0.333666	5.81638		2.38572	50.021		0.3003	56.9858		0.0166833	11.7558		18.5352	-7.40205		-0.00955215	0.00124906	0.00866783	0.0127595	0.0321536	0.566912	0.4004	3.90609		-0.0150615	-0.017804	0.332539	-0.0228594	-0.0272806	0.875885	1.51818	1.29391		0.002966	-0.0130891	0.240521	0.00559	-0.00793102	0.785553	0.517183	0.60834		0.0063207	0.0336735	-0.0294518	-0.00612646	0.0335211	0.596795	4.35435	1.13874
0.35035	6.06149		2.4024	50.5968		0.316983	58.7732		0.0333666	17.0188		18.702	-7.79565		-0.00956616	0.00128267	0.00983042	0.0129669	0.031326	0.568611	0.417083	3.84495		-0.014851	-0.0179319	0.338765	-0.02325	-0.0272309	0.882259	1.53487	1.32076		0.002993	-0.0138392	0.253948	0.005581	-0.00694794	0.79833	0.533866	0.774712		0.00745667	0.0358488	-0.0323308	-0.00516841	0.0365048	0.59195	4.52118	1.16012
0.367033	6.38847		2.41908	50.6989		0.333666	60.649		0.05005	22.3548		18.8688	-7.69495		-0.00984032	0.00172565	0.0106338	0.0129838	0.0304975	0.569438	0.433766	3.76016		-0.0145245	-0.0182697	0.345035	-0.0238252	-0.0270867	0.888134	1.55155	1.35178		0.00276	-0.0144911	0.267823	0.005948	-0.00664261	0.813184	0.55055	0.889924		0.00906986	0.0378747	-0.0352184	-0.00454969	0.0386092	0.585467	4.68801	1.25885
0.383716	6.59186		2.43577	50.3168		0.35035	63.0532		0.0667333	25.8294		19.0357	-7.39132		-0.0100549	0.00203122	0.0115635	0.0131204	0.0292679	0.570172	0.45045	3.66308		-0.0142849	-0.0188524	0.350927	-0.0242006	-0.0269601	0.893911	1.56823	1.3513		0.002471	-0.0146963	0.283525	0.006562	-0.00640119	0.827141	0.567233	0.974738		0.0115222	0.0396634	-0.0381391	-0.00328902	0.0414345	0.579488	4.85485	1.38352
0.4004	6.98025		2.45245	50.81		0.367033	64.9155		0.0834166	28.4017		19.2025	-7.76583		-0.0103452	0.00257624	0.012806	0.0130851	0.0287371	0.572185	0.467133	3.59248		-0.0140135	-0.0189067	0.357309	-0.0247003	-0.026894	0.899806	1.58492	1.40881		0.002532	-0.0155611	0.29766	0.006567	-0.00624001	0.841913	0.583916	1.06914		0.0136781	0.0423594	-0.0411137	-0.00312153	0.0427441	0.575872	5.02168	1.5601
0.417083	7.12578		2.46913	50.9395		0.383716	67.7948		0.1001	31.312		19.3693	-8.22636		-0.0105843	0.00300291	0.0139412	0.0129521	0.0280317	0.57321	0.483816	3.51538		-0.0137134	-0.0187836	0.363298	-0.0251897	-0.0266187	0.906427	1.6016	1.46558		0.002583	-0.0161281	0.312203	0.006445	-0.0055832	0.857076	0.6006	1.1807		0.0160405	0.0445875	-0.0445428	-0.00202668	0.0446603	0.570568	5.18851	1.68244
0.433766	7.36925		2.48582	51.1824		0.4004	70.6877		0.116783	34.2362		19.5362	-8.08765		-0.0106252	0.00354992	0.015553	0.0124059	0.0272754	0.574212	0.5005	3.38723		-0.0131618	-0.0196097	0.369673	-0.0252297	-0.0261911	0.91337	1.61828	1.44826		0.002244	-0.0169182	0.327497	0.006895	-0.0049715	0.870936	0.617283	1.3514		0.0172559	0.0474013	-0.0480195	-0.00151611	0.0464882	0.565756	5.35535	1.75389
0.45045	7.71348		2.5025	51.05		0.417083	72.1186		0.133467	37.4019		19.703	-8.03202		-0.0107305	0.00382473	0.01679	0.0124414	0.0260951	0.574834	0.517183	3.29614		-0.0128404	-0.0194946	0.3762	-0.0253726	-0.0262004	0.919352	1.63497	1.49902		0.002129	-0.0175471	0.343418	0.006779	-0.00443515	0.888903	0.633966	1.46096		0.0191071	0.0503072	-0.0512958	-0.000922271	0.0468562	0.559917	5.52218	1.90454
0.467133	7.93725		0	0		0.433766	74.5406		0.15015	39.7346		19.8698	-8.34607		-0.010882	0.00391636	0.0180265	0.0122958	0.0252649	0.576427	0.533866	3.22987		-0.0123853	-0.0197179	0.381863	-0.025794	-0.0259813	0.926008	1.65165	1.55792		0.002366	-0.018143	0.358405	0.007363	-0.00396332	0.904849	0.65065	1.57599		0.021464	0.0526504	-0.0555243	0.00213099	0.0481094	0.557122	5.68901	1.85662
0.483816	8.05051		0.0166833	2.91513		0.45045	75.9559		0.166833	41.5556		20.0367	-8.13821		-0.0109456	0.00447369	0.0197545	0.0118174	0.0245395	0.577449	0.55055	3.11444		-0.0120452	-0.0200418	0.388695	-0.0259459	-0.0258079	0.932577	1.66833	1.58496		0.002312	-0.0182144	0.3748	0.007324	-0.00313103	0.920456	0.667333	1.66848		0.0229703	0.0552405	-0.0599622	0.00479514	0.0500421	0.549395	5.85585	1.77691
0.5005	8.42975		0.0333666	3.57873		0.467133	78.0367		0.183517	47.0068		20.2035	-8.42745		-0.0110587	0.00484279	0.0210813	0.0118233	0.023706	0.578801	0.567233	3.04364		-0.0118596	-0.0201565	0.395472	-0.0266234	-0.0255626	0.938869	1.68502	1.65731		0.001865	-0.0195125	0.391094	0.0077	-0.00266895	0.938401	0.684016	1.86545		0.0241795	0.05762	-0.0637051	0.00866689	0.05328	0.547027	6.02268	1.51085
0.517183	8.91051		0.05005	4.29412		0.483816	78.5617		0.2002	48.6639		20.3703	-9.16702		-0.0111343	0.00520429	0.0226444	0.0114146	0.0230356	0.579814	0.583916	2.95358		-0.0116769	-0.0202889	0.401731	-0.0264984	-0.0256642	0.945998	1.7017	1.65926		0.001639	-0.0199894	0.407676	0.008377	-0.00144855	0.95603	0.7007	2.06034		0.0258446	0.0592632	-0.0681539	0.0111207	0.0560815	0.540575	6.18951	1.41757
0.533866	9.24884		0.0667333	5.05499		0.5005	80.8591		0.216883	51.4309		20.5372	-8.37678		-0.0112024	0.00566613	0.0244439	0.0110158	0.0224923	0.581654	0.6006	2.86343		-0.0113598	-0.0202904	0.408525	-0.0272916	-0.0253476	0.952898	1.71838	1.75874		0.001716	-0.0207532	0.424395	0.00815	-0.000633482	0.974484	0.717383	2.19908		0.0270308	0.0615129	-0.072275	0.0143144	0.0598067	0.536573	6.35635	1.20723
0.55055	9.49804		0.0834166	5.75139		0.517183	83.5442		0.233567	54.6367		20.704	-8.94635		-0.0111619	0.00598151	0.026256	0.0107462	0.0219358	0.583248	0.617283	2.78566		-0.0111247	-0.0202882	0.414916	-0.0274135	-0.0253288	0.96013	1.73507	1.79127		0.001642	-0.0214297	0.441233	0.009016	0.000250765	0.992959	0.734066	2.37678		0.0290706	0.0635589	-0.076708	0.0166614	0.0625991	0.529397	6.52318	1.1764
0.567233	9.78208		0.1001	6.57362		0.533866	85.0696		0.25025	57.8878		20.8708	-8.70895		-0.0111805	0.00631415	0.0278442	0.0101603	0.021372	0.585117	0.633966	2.68339		-0.0108423	-0.0203731	0.421333	-0.0276523	-0.0252857	0.967024	1.75175	1.83819		0.000941	-0.0217513	0.458233	0.009873	0.00125415	1.01206	0.750749	2.55142		0.0305861	0.0655891	-0.0812032	0.0189803	0.0658719	0.522148	6.69001	1.10231
0.583916	9.9307		0.116783	7.21698		0.55055	86.029		0.266933	57.8624		21.0377	-9.04902		-0.0113012	0.00640722	0.0296827	0.0100722	0.0208055	0.586445	0.65065	2.65015		-0.010573	-0.0204498	0.428158	-0.0281219	-0.0253182	0.974093	1.76843	1.91061		0.000584	-0.0224442	0.475859	0.010119	0.00268141	1.03132	0.767433	2.76987		0.0323867	0.0677613	-0.0856028	0.0217734	0.0692053	0.516401	6.85685	1.01932
0.6006	10.2089		0.133467	7.68423		0.567233	88.2704		0.283616	61.0259		21.2045	-9.53245		-0.0112696	0.006825	0.0313894	0.00934062	0.0200245	0.588407	0.667333	2.51588		-0.0102331	-0.020638	0.434852	-0.028426	-0.025108	0.981107	1.78512	1.9642		0.000347	-0.023001	0.493726	0.010328	0.00384875	1.05129	0.784116	2.94099		0.0342468	0.0704281	-0.0901892	0.0231519	0.0709968	0.508541	7.02368	1.063
0.617283	10.86		0.15015	8.07394		0.583916	90.7184		0.3003	63.3762		21.3713	-9.27385		-0.0113031	0.00746904	0.0332565	0.0090029	0.0192858	0.589583	0.684016	2.4182		-0.0100788	-0.0207753	0.441896	-0.0286617	-0.0251834	0.98844	1.8018	2.00134		6e-06	-0.023756	0.51213	0.010615	0.00523737	1.07262	0.800799	3.15283		0.0371769	0.0722868	-0.0947996	0.0245513	0.0721736	0.500632	7.19051	1.21478
0.633966	10.8988		0.166833	8.49934		0.6006	89.8719		0.316983	65.909		21.5382	-9.57149		-0.0116174	0.00783968	0.034971	0.00818776	0.0189181	0.591255	0.7007	2.33603		-0.00962464	-0.0204425	0.448508	-0.0286336	-0.0247858	0.995892	1.81848	2.04011		-0.000433	-0.0244094	0.531096	0.011598	0.00680253	1.09266	0.817483	3.40887		0.0385192	0.0752424	-0.0998705	0.0267328	0.075354	0.496838	7.35735	1.13163
0.65065	11.4505		0.183517	9.24311		0.617283	92.5501		0.333666	68.2645		21.705	-10.1802		-0.0116194	0.00839163	0.0373517	0.0076453	0.0185122	0.592803	0.717383	2.24357		-0.00948206	-0.0206216	0.455174	-0.0287524	-0.0246908	1.00246	1.83517	2.06102		-0.000853	-0.0248228	0.550432	0.012804	0.00848353	1.11556	0.834166	3.64471		0.0413393	0.0781213	-0.105705	0.0285437	0.0772428	0.491265	7.52418	1.23079
0.667333	11.6338		0.2002	9.6754		0.633966	94.7053		0.35035	69.7464		21.8718	-10.4381		-0.0116344	0.00853941	0.0392339	0.0070706	0.018188	0.594732	0.734066	2.16981		-0.00912754	-0.0209326	0.462176	-0.0293184	-0.0244285	1.00969	1.85185	2.14335		-0.001159	-0.0249452	0.569877	0.01368	0.0102623	1.13746	0.850849	3.85106		0.0432102	0.0808395	-0.110864	0.0301495	0.0783266	0.484053	7.69101	1.28072
0.684016	11.8749		0.216883	10.1539		0.65065	96.2296		0.367033	72.2929		22.0387	-9.64281		-0.0117322	0.00892744	0.0415947	0.00646742	0.0177248	0.595956	0.750749	2.08832		-0.0090959	-0.0205857	0.469389	-0.0294326	-0.024273	1.01829	1.86853	2.15639		-0.001654	-0.0249312	0.588713	0.014136	0.0121683	1.16051	0.867533	4.03347		0.0450599	0.0837856	-0.115424	0.0326426	0.0805214	0.476645	7.85784	1.24227
0.7007	12.0441		0.233567	10.7021		0.667333	97.1925		0.383716	73.7742		22.2055	-10.5353		-0.0116499	0.0092285	0.0435119	0.00582637	0.0172434	0.597572	0.767433	1.98744		-0.00888748	-0.0205849	0.475988	-0.0295225	-0.0242362	1.02581	1.88522	2.18266		-0.001973	-0.0250634	0.609214	0.016127	0.0145382	1.18376	0.884216	4.33383		0.0476315	0.0865488	-0.121114	0.0349582	0.0823298	0.469798	8.02468	1.2949
0.717383	12.4606		0.25025	11.1296		0.684016	99.4111		0.4004	74.7832		22.3723	-10.2866		-0.011674	0.00936994	0.0458089	0.00511514	0.0168248	0.599959	0.784116	1.89863		-0.00903453	-0.0204705	0.482673	-0.0299781	-0.0242032	1.0327	1.9019	2.21495		-0.001476	-0.0254828	0.628666	0.017797	0.0167911	1.20704	0.900899	4.59266		0.0497252	0.0891887	-0.126801	0.0366708	0.0843504	0.463185	8.19151	1.35178
0.734066	12.8625		0.266933	11.7102		0.7007	100.157		0.417083	77.3911		22.5392	-11.5924		-0.0115649	0.00962735	0.0479409	0.00453218	0.0167334	0.602213	0.800799	1.81829		-0.00876065	-0.0205121	0.490285	-0.0301454	-0.0242278	1.04083	1.91858	2.25772		-0.002861	-0.0260026	0.648797	0.016393	0.0184493	1.22907	0.917583	4.77209		0.0515315	0.0914877	-0.132399	0.0383572	0.0871316	0.456092	8.35834	1.3507
0.750749	13.3412		0.283616	12.2536		0.717383	101.705		0.433766	80.1718		22.706	-10.6961		-0.0115258	0.00974615	0.0503249	0.00395651	0.0161588	0.604226	0.817483	1.7329		-0.0086938	-0.0206421	0.497454	-0.0301265	-0.0243585	1.04785	1.93527	2.26326		-0.003766	-0.0264972	0.667486	0.018253	0.0205009	1.25406	0.934266	5.05639		0.0536291	0.093882	-0.137527	0.0410471	0.0908315	0.449357	8.52518	1.26373
0.767433	13.8295		0.3003	12.7412		0.734066	103.249		0.45045	81.1742		22.8728	-10.9496		-0.0115488	0.0104279	0.0528155	0.00338572	0.01532	0.605654	0.834166	1.62829		-0.00861156	-0.0201754	0.504756	-0.0301673	-0.0243851	1.05511	1.95195	2.28528		-0.004647	-0.0266184	0.68831	0.020216	0.0228265	1.27789	0.950949	5.36261		0.0556021	0.0966152	-0.143007	0.0439446	0.093773	0.441504	8.69201	1.17601
0.784116	14.1968		0.316983	13.2765		0.750749	105.27		0.467133	83.7314		0.0166833	-2.77435		-0.0114886	0.0104537	0.0554504	0.00272337	0.0154443	0.608342	0.850849	1.56055		-0.00836268	-0.0204408	0.512294	-0.0303439	-0.024422	1.06332	1.96863	2.32151		-0.004912	-0.0264357	0.709114	0.022642	0.0259314	1.3035	0.967633	5.68534		0.0575485	0.0988786	-0.149213	0.0462247	0.0974386	0.433875	8.85884	1.12152
0.800799	14.1874		0.333666	13.886		0.767433	107.824		0.483816	85.3141		0.183517	-2.51765		-0.0114716	0.0112158	0.0582189	0.0022663	0.014981	0.610425	0.867533	1.47766		-0.00821283	-0.0203196	0.519648	-0.0305342	-0.024499	1.07119	1.98532	2.35777		-0.005722	-0.0264544	0.729652	0.024302	0.0284751	1.33018	0.984316	5.95105		0.0596044	0.10119	-0.155102	0.0473851	0.0995201	0.423927	9.02568	1.22017
0.817483	14.5776		0.35035	14.1869		0.784116	110.614		0.5005	86.6075		0.35035	-1.63802		-0.0114349	0.0112483	0.0606744	0.00153672	0.0148566	0.612747	0.884216	1.39707		-0.00786797	-0.0203849	0.526895	-0.0305453	-0.0240654	1.07939	2.002	2.38114		0	0	0	-0.015907	-0.0221516	0.575588	0.0166833	2.71264		0.0612059	0.103865	-0.161158	0.0501111	0.102536	0.417065	9.19251	1.10709
0.834166	14.7652		0.367033	14.5674		0.800799	112.777		0.517183	88.5173		0.517183	-1.27729		-0.0114391	0.0117451	0.0630497	0.000766194	0.0146039	0.614795	0.900899	1.30153		-0.00779257	-0.0205388	0.533897	-0.0310903	-0.0239225	1.08761	2.01868	2.43458		-0.00017	-0.000442854	0.00144858	-0.015881	-0.0227998	0.57718	0.0333666	2.71732		0.0633693	0.106292	-0.167287	0.05193	0.104713	0.409446	9.35934	1.14706
0.850849	15.2598		0.383716	15.0663		0.817483	113.935		0.533866	90.6419		0.684016	-0.8992		-0.0114141	0.0118755	0.0656505	0.000438316	0.0144643	0.616743	0.917583	1.26112		-0.00751752	-0.0202582	0.541429	-0.0310103	-0.0240372	1.09606	2.03537	2.45661		-0.000318	-0.000702292	0.00357818	-0.015896	-0.0232512	0.578424	0.05005	2.7296		0.0656436	0.108576	-0.173916	0.0547874	0.107113	0.401251	9.52618	1.0911
0.867533	15.3026		0.4004	15.5015		0.834166	116.429		0.55055	91.7163		0.850849	-1.03843		-0.0113518	0.0121717	0.0683724	-0.000285016	0.0144477	0.61874	0.934266	1.17605		-0.00743228	-0.0201143	0.548474	-0.0307372	-0.0238681	1.10472	2.05205	2.42997		-0.0007	-0.00098748	0.00618484	-0.015932	-0.0235078	0.580189	0.0667333	2.7118		0.066843	0.11107	-0.179766	0.0570807	0.109062	0.39412	9.69301	0.994953
0.884216	15.5695		0.417083	15.9527		0.850849	117.005		0.567233	93.2049		1.01768	-0.937504		-0.0112868	0.0122014	0.0712217	-0.000853784	0.0143372	0.620805	0.950949	1.11009		-0.00704163	-0.0200878	0.555398	-0.030683	-0.0238693	1.11306	2.06873	2.45836		-0.000896	-0.00138761	0.00952464	-0.015861	-0.0240133	0.582769	0.0834166	2.70932		0.0691257	0.11387	-0.187172	0.0594142	0.111737	0.38715	9.85984	0.99182
0.900899	15.8401		0.433766	16.5399		0.867533	118.012		0.583916	94.9265		1.18452	-0.946165		-0.0112771	0.0126033	0.0735674	-0.00162161	0.0146261	0.622873	0.967633	1.02887		-0.00711	-0.0200892	0.562757	-0.0308886	-0.0237387	1.12101	2.08542	2.46754		-0.001158	-0.00194316	0.0132301	-0.01589	-0.0248058	0.587133	0.1001	2.7133		0.0705367	0.116505	-0.193261	0.0616957	0.113851	0.378435	10.0267	0.925049
0.917583	16.0961		0.45045	16.9735		0.884216	117.138		0.6006	95.5474		1.35135	-0.890858		-0.011304	0.0130276	0.0761732	-0.00189225	0.0142947	0.625213	0.984316	0.990933		-0.00705756	-0.0198787	0.571153	-0.0312056	-0.0236334	1.12975	2.1021	2.50505		-0.001256	-0.00246299	0.0174554	-0.015903	-0.0254249	0.591565	0.116783	2.71607		0.0725742	0.119118	-0.200024	0.0625125	0.11529	0.369226	10.1935	1.08343
0.934266	16.1465		0.467133	17.4538		0.900899	119.535		0.617283	96.9498		1.51818	-1.11476		-0.0112302	0.0135041	0.0790165	-0.00248758	0.014497	0.627236	1.001	0.91951		-0.00717689	-0.0199401	0.577812	-0.0306204	-0.0237154	1.13868	2.11878	2.42431		-0.001891	-0.00286402	0.0222375	-0.015969	-0.0258333	0.594247	0.133467	2.69651		0.0740766	0.122362	-0.20653	0.0643566	0.118306	0.360182	10.3603	1.06474
0.950949	16.2062		0.483816	17.8723		0.917583	119.898		0.633966	98.1571		1.68502	-1.27602		-0.0114461	0.0138497	0.0820412	-0.00288455	0.014189	0.629292	1.01768	0.897002		-0.0073094	-0.0198057	0.58536	-0.0309639	-0.0239348	1.14696	2.13547	2.44831		-0.001967	-0.00324823	0.0275947	-0.01596	-0.0265718	0.598827	0.15015	2.72607		0.0761934	0.124782	-0.213439	0.0650479	0.120154	0.351804	10.5272	1.22308
0.967633	16.4969		0.5005	18.2569		0.934266	121.207		0.65065	98.8419		1.85185	-1.49411		-0.0114409	0.0140846	0.0847593	-0.00359799	0.0144222	0.632062	1.03437	0.821762		-0.0072621	-0.0196346	0.592989	-0.0311529	-0.0239465	1.15654	2.15215	2.46668		-0.00216	-0.00393575	0.0336909	-0.016005	-0.027505	0.60366	0.166833	2.74571		0.0781305	0.127005	-0.220288	0.0664434	0.122202	0.342148	10.694	1.28699
0.984316	16.752		0.517183	18.7648		0.950949	122.814		0.667333	99.7248		2.01868	-1.6401		-0.0113814	0.0142483	0.0877352	-0.00389637	0.0140769	0.634161	1.05105	0.785003		-0.00695779	-0.0198021	0.600218	-0.0311085	-0.0237732	1.16604	2.16883	2.47683		-0.002446	-0.00447474	0.0399302	-0.015628	-0.0280171	0.609316	0.183517	2.71306		0.0799545	0.129384	-0.226994	0.0676033	0.124515	0.334597	10.8608	1.35425
1.001	17.0151		0.533866	19.1486		0.967633	125.469		0.684016	102.465		2.18552	-2.05687		-0.0114084	0.0146446	0.0906981	-0.00437993	0.0141384	0.636452	1.06773	0.739751		-0.00699562	-0.0196296	0.607668	-0.0313247	-0.0240046	1.17508	2.18552	2.49452		-0.002872	-0.00534344	0.0465278	-0.015644	-0.0287317	0.614125	0.2002	2.68803		0.0821732	0.131871	-0.234672	0.069013	0.126306	0.324417	11.0277	1.46397
1.01768	17.3528		0.55055	19.3981		0.984316	125.647		0.7007	103.169		2.35235	-2.10375		-0.0113302	0.01491	0.0935798	-0.00479206	0.0141226	0.638919	1.08442	0.691861		-0.00716642	-0.0194697	0.615336	-0.0308367	-0.0243664	1.18442	2.2022	2.43216		-0.003066	-0.00597911	0.0539866	-0.015287	-0.0292493	0.621159	0.216883	2.65333		0.0847346	0.134163	-0.241957	0.0708751	0.129235	0.317046	11.1945	1.50732
1.03437	17.5146		0.567233	19.9804		0	0		0.717383	104.891		2.51918	-2.10667		-0.011287	0.0151166	0.0966596	-0.00511297	0.0141768	0.642001	1.1011	0.656109		-0.00712595	-0.0194509	0.623143	-0.0309419	-0.0241672	1.19393	2.21888	2.43559		-0.00353	-0.00651347	0.0616326	-0.014997	-0.029888	0.627256	0.233567	2.63547		0.0858017	0.136492	-0.249316	0.0728435	0.131232	0.306725	11.3613	1.44076
1.05105	18.0501		0.583916	20.347		0.0166833	7.58196		0.734066	107.656		2.68601	-2.18581		-0.0112509	0.0153324	0.100011	-0.00553059	0.0144086	0.645175	1.11778	0.608962		-0.00717877	-0.0192195	0.630997	-0.0310359	-0.0238011	1.2044	2.23557	2.42596		-0.003597	-0.0075249	0.0699357	-0.01492	-0.0308094	0.63452	0.25025	2.62573		0.0873367	0.138783	-0.2563	0.0741507	0.13349	0.297718	11.5282	1.46911
1.06773	18.488		0.6006	20.6178		0.0333666	11.6212		0.750749	108.506		2.85285	-2.08817		-0.0113615	0.0154539	0.103154	-0.00607693	0.0146636	0.647639	1.13447	0.562253		-0.00716424	-0.0193111	0.638691	-0.030749	-0.0238231	1.21257	2.25225	2.39601		-0.003994	-0.00838598	0.0778394	-0.014464	-0.0312812	0.641631	0.266933	2.5568		0.0888544	0.140883	-0.264014	0.0761018	0.135718	0.28909	11.695	1.42498
1.08442	18.6626		0.617283	20.8412		0.05005	16.1239		0.767433	108.7		3.01968	-2.11334		-0.0113087	0.0158227	0.106496	-0.00639107	0.0147166	0.650908	1.15115	0.530463		-0.00710212	-0.0194765	0.646144	-0.030734	-0.0243249	1.22278	2.26893	2.39564		-0.00441	-0.00910751	0.0868902	-0.014264	-0.0317965	0.649924	0.283616	2.51563		0.0905196	0.142798	-0.272095	0.0780436	0.1372	0.280055	11.8618	1.41867
1.1011	18.5501		0.633966	21.3707		0.0667333	19.4014		0.784116	109.714		3.18651	-1.86815		-0.0114325	0.0158744	0.109937	-0.00625446	0.0145635	0.653636	1.16783	0.562865		-0.00704219	-0.0194034	0.654266	-0.0304035	-0.0245553	1.23202	2.28562	2.37105		-0.004396	-0.00945957	0.0970357	-0.013676	-0.0321632	0.657752	0.3003	2.50465		0.0914175	0.145376	-0.2787	0.0800798	0.139446	0.270855	12.0287	1.33376
1.11778	18.5417		0.65065	21.4889		0.0834166	22.6265		0.800799	111.367		3.35335	-2.14349		-0.0116082	0.0160283	0.113133	-0.00672922	0.0148001	0.656973	1.18452	0.53004		-0.00681981	-0.0188834	0.662189	-0.0305322	-0.0244478	1.24211	2.3023	2.405		-0.004866	-0.0102411	0.106821	-0.013135	-0.0327697	0.667406	0.316983	2.45128		0.0929748	0.147399	-0.286747	0.0815898	0.142345	0.262379	12.1955	1.29947
1.13447	18.922		0.667333	21.9446		0.1001	25.8892		0.817483	113.455		3.52018	-2.46081		-0.011623	0.0163385	0.115961	-0.00661024	0.014747	0.659241	1.2012	0.554648		-0.0071233	-0.0188529	0.66977	-0.0310784	-0.0242939	1.25287	2.31898	2.41237		-0.00502	-0.0111008	0.11744	-0.012841	-0.0335257	0.676393	0.333666	2.433		0.0942485	0.149799	-0.295872	0.0828953	0.144028	0.252432	12.3623	1.33057
1.15115	19.2559		0.684016	22.592		0.116783	29.2081		0.834166	114.526		3.68701	-2.46098		-0.0118431	0.0170666	0.118565	-0.00688945	0.0147368	0.661759	1.21788	0.577392		-0.00709302	-0.0185956	0.677841	-0.0302699	-0.0243059	1.26208	2.33567	2.33959		-0.005102	-0.0121214	0.127739	-0.012518	-0.0342584	0.68464	0.35035	2.40052		0.0958099	0.152263	-0.30412	0.0838663	0.145615	0.241192	12.5292	1.43592
1.16783	19.5242		0.7007	22.8457		0.133467	32.2208		0.850849	116.666		3.85385	-2.51992		-0.0118293	0.0175468	0.122213	-0.0071458	0.0144052	0.664772	1.23457	0.595542		-0.00681942	-0.018683	0.686932	-0.0297119	-0.0245099	1.27223	2.35235	2.31119		-0.00586	-0.0134426	0.139049	-0.01196	-0.0352521	0.694443	0.367033	2.33498		0.0975733	0.154477	-0.312398	0.0847408	0.147325	0.231881	12.696	1.54611
1.18452	19.6893		0.717383	23.3585		0.15015	35.1097		0.867533	118.258		4.02068	-2.72205		-0.0118073	0.0180158	0.125784	-0.00713985	0.0144187	0.66776	1.25125	0.622936		-0.00695474	-0.0184926	0.694583	-0.0303606	-0.0246445	1.28246	2.36903	2.35734		-0.006109	-0.0145562	0.149959	-0.011738	-0.0359158	0.70528	0.383716	2.27783		0.0990492	0.156592	-0.32037	0.0854945	0.148598	0.221771	12.8628	1.66259
1.2012	19.9056		0.734066	23.6608		0.166833	38.2837		0.884216	118.68		4.18751	-2.96398		-0.0121447	0.0184154	0.129131	-0.00733692	0.0145125	0.671444	1.26793	0.654212		-0.00706882	-0.0184192	0.702886	-0.0304097	-0.024786	1.29374	2.38572	2.34478		-0.00644	-0.0155263	0.162584	-0.010931	-0.0360569	0.715986	0.4004	2.17482		0.100751	0.158906	-0.328161	0.0859753	0.150342	0.212444	13.0297	1.80945
1.21788	20.1697		0.750749	23.8929		0.183517	41.0496		0.900899	117.845		4.35435	-2.87248		-0.0122125	0.0186092	0.132515	-0.00752928	0.0143606	0.674787	1.28462	0.668073		-0.00707339	-0.0182234	0.711098	-0.0296973	-0.0244497	1.30372	2.4024	2.26744		-0.006516	-0.0167513	0.174561	-0.010345	-0.0368204	0.726341	0.417083	2.12056		0.102568	0.160937	-0.337316	0.0869556	0.152329	0.202349	13.1965	1.89208
1.23457	20.1551		0.767433	24.4409		0.2002	43.7191		0	0		4.52118	-3.23573		-0.0123956	0.0189277	0.136252	-0.00745927	0.0141987	0.678053	1.3013	0.722875		-0.00717348	-0.018183	0.719769	-0.028644	-0.0243816	1.31504	2.41908	2.14996		-0.006736	-0.017717	0.18654	-0.010049	-0.0371671	0.738635	0.433766	2.04672		0.103769	0.163646	-0.346102	0.0879418	0.153562	0.192075	13.3633	1.9972
1.25125	19.9865		0.784116	24.7354		0.216883	45.7467		0.0166833	7.57738		4.68801	-3.13479		-0.0123295	0.0190484	0.139881	-0.00735505	0.0140524	0.680494	1.31798	0.747155		-0.00744425	-0.017859	0.728572	-0.0288101	-0.0249214	1.32467	2.43577	2.16192		-0.006893	-0.0185307	0.199454	-0.009493	-0.037267	0.750312	0.45045	1.9667		0.104944	0.166189	-0.35507	0.0890156	0.154884	0.181974	13.5302	2.08299
1.26793	20.2588		0.800799	25.1712		0.233567	48.6488		0.0333666	11.4237		4.85485	-3.23256		-0.0125538	0.0193101	0.143199	-0.00763417	0.0140635	0.682738	1.33467	0.763735		-0.00712861	-0.0181073	0.737149	-0.0283853	-0.0248725	1.33603	2.45245	2.13318		-0.00705	-0.0200938	0.212233	-0.008817	-0.0381493	0.762471	0.467133	1.8884		0.106024	0.16846	-0.363516	0.0899357	0.156483	0.173012	13.697	2.1409
1.28462	20.8097		0.817483	25.6366		0.25025	51.8415		0.05005	16.2626		5.02168	-3.32025		-0.0125329	0.0199494	0.146268	-0.007632	0.0136836	0.686093	1.35135	0.84425		-0.00739005	-0.0176742	0.745279	-0.0280556	-0.0247394	1.34842	2.46913	2.07378		-0.007449	-0.0212033	0.225976	-0.007875	-0.0382944	0.774909	0.483816	1.78389		0.106618	0.170633	-0.372834	0.09162	0.158918	0.161661	13.8638	2.03922
1.3013	21.46		0.834166	26.1695		0.266933	54.4179		0.0667333	19.7753		5.18851	-3.56714		-0.0128581	0.0201885	0.14995	-0.0075378	0.013535	0.689087	1.36803	0.905278		-0.00746023	-0.017245	0.753917	-0.0274361	-0.0249427	1.35818	2.48582	2.029		-0.007663	-0.0222925	0.240748	-0.007832	-0.0388195	0.788331	0.5005	1.72885		0.108206	0.172778	-0.381819	0.0925243	0.160376	0.15266	14.0307	2.14224
1.31798	21.5175		0.850849	26.3383		0.283616	57.1636		0.0834166	23.6119		5.35535	-3.00485		-0.0129579	0.0208323	0.153751	-0.00756429	0.0136382	0.692368	1.38472	0.956383		-0.00715596	-0.0177025	0.762543	-0.0273095	-0.0252807	1.36863	2.5025	2.03456		-0.007788	-0.0236378	0.254076	-0.007304	-0.0393712	0.802056	0.517183	1.64538		0.109475	0.174456	-0.391109	0.094245	0.162136	0.141607	14.1975	2.10596
1.33467	21.6181		0.867533	26.2568		0.3003	60.0278		0.1001	26.7514		5.52218	-3.25719		-0.0131964	0.0213328	0.157617	-0.00790672	0.0135307	0.695933	1.4014	1.00318		-0.00723385	-0.0179069	0.770803	-0.0267689	-0.0253777	1.381	2.51918	1.96308		-0.007847	-0.0248578	0.268193	-0.006687	-0.0399954	0.815565	0.533866	1.58876		0.110303	0.176121	-0.400171	0.095408	0.164389	0.131683	14.3643	2.04176
1.35135	22.244		0.884216	26.6277		0.316983	62.8121		0.116783	30.1049		5.68901	-3.53038		-0.0134293	0.0215246	0.16139	-0.0079565	0.0134249	0.699263	1.41808	1.04118		-0.00697567	-0.017549	0.779542	-0.0267713	-0.0259026	1.39269	2.53586	2.00694		-0.00769	-0.0260964	0.282707	-0.006227	-0.0401562	0.830577	0.55055	1.47798		0.111159	0.178413	-0.409219	0.0962087	0.166326	0.121612	14.5312	2.07414
1.36803	22.4222		0.900899	26.9783		0.333666	63.7924		0.133467	33.1928		5.85585	-3.64164		-0.0137734	0.0216907	0.165157	-0.00794959	0.013243	0.702942	1.43477	1.09304		-0.00727723	-0.0176036	0.788411	-0.0269328	-0.0259918	1.40399	2.55255	1.98831		-0.007696	-0.0276203	0.297202	-0.005484	-0.0401077	0.844884	0.567233	1.32647		0.111995	0.180661	-0.418481	0.0969808	0.167974	0.110202	14.698	2.12933
1.38472	22.4985		0.917583	27.4683		0.35035	67.1958		0.15015	35.99		6.02268	-3.29316		-0.013941	0.0214493	0.169684	-0.0077993	0.0130165	0.705827	1.45145	1.11472		-0.0074368	-0.0174442	0.796952	-0.0279712	-0.0263697	1.41409	2.56923	2.07783		-0.007781	-0.028699	0.312728	-0.00423	-0.0403627	0.859719	0.583916	1.2769		0.113696	0.182141	-0.428308	0.0976345	0.169347	0.0992292	14.8648	2.2291
1.4014	22.8126		0.934266	27.6103		0.367033	68.8557		0.166833	38.5127		6.18951	-3.36316		-0.0140959	0.0218698	0.173374	-0.00759282	0.0127105	0.709463	1.46813	1.20038		-0.00764542	-0.017509	0.806119	-0.0277666	-0.0265617	1.42505	2.58591	2.04162		-0.007621	-0.0301193	0.328785	-0.004077	-0.0406195	0.876146	0.6006	1.15988		0.1142	0.184106	-0.438004	0.0984708	0.170962	0.088086	15.0317	2.2313
1.41808	23.0019		0.950949	27.6124		0.383716	70.858		0.183517	42.1226		6.35635	-3.80408		-0.0141573	0.0219882	0.177267	-0.00731897	0.0125237	0.712527	1.48482	1.24967		-0.0077388	-0.0174558	0.8148	-0.0269581	-0.027106	1.43518	2.6026	1.9854		-0.007704	-0.0313058	0.34452	-0.003318	-0.0410399	0.892302	0.617283	1.11659		0.115814	0.185576	-0.447131	0.0990163	0.172315	0.0785869	15.1985	2.33118
1.43477	23.4399		0.967633	28.0875		0.4004	72.691		0.2002	44.7155		6.52318	-3.72256		-0.0145208	0.0227799	0.181384	-0.00717793	0.0123606	0.716623	1.5015	1.36424		-0.0079003	-0.0168696	0.824183	-0.0263827	-0.0270228	1.44785	2.61928	1.93656		-0.007825	-0.0330568	0.361073	-0.002793	-0.0410929	0.908621	0.633966	0.99206		0.116916	0.187944	-0.457619	0.0997157	0.173961	0.0670435	15.3653	2.41931
1.45145	23.451		0.984316	28.6783		0.417083	74.976		0.216883	47.2475		6.69001	-4.04239		-0.0146861	0.0229306	0.18506	-0.0069536	0.0123559	0.719923	1.51818	1.40305		-0.00811521	-0.0169587	0.833323	-0.0263275	-0.0269084	1.46085	2.63596	1.89415		-0.007972	-0.0341001	0.378035	-0.001631	-0.0414033	0.926155	0.65065	1.01091		0.11788	0.190326	-0.467396	0.100099	0.17472	0.0572174	15.5322	2.58205
1.46813	23.6581		1.001	28.7789		0.433766	76.3263		0.233567	49.3952		6.85685	-3.97952		-0.0147034	0.0236722	0.188928	-0.00679928	0.0122276	0.723943	1.53487	1.48919		-0.00789269	-0.0170645	0.841462	-0.0253256	-0.0262446	1.47559	2.65265	1.77959		-0.007437	-0.0359086	0.393181	-0.001382	-0.0415136	0.942686	0.667333	0.860246		0.11818	0.192538	-0.477117	0.100356	0.17566	0.0466067	15.699	2.68355
1.48482	23.8743		1.01768	28.9762		0.45045	79.652		0.25025	53.8886		7.02368	-4.20459		-0.0150209	0.0239313	0.19263	-0.00662396	0.0122205	0.728794	1.55155	1.53953		-0.00780747	-0.0165289	0.851079	-0.0247768	-0.0270484	1.48733	2.66933	1.79735		-0.007173	-0.0373207	0.410449	-0.000712	-0.0418838	0.961623	0.684016	0.8222		0.119472	0.194494	-0.487632	0.100812	0.176476	0.0362086	15.8658	2.8348
1.5015	24.3897		1.03437	29.4067		0.467133	81.3016		0.266933	55.9514		7.19051	-4.07118		-0.0147489	0.0234925	0.196835	-0.00611598	0.012063	0.732688	1.56823	1.53116		-0.00769842	-0.0166779	0.859637	-0.0244935	-0.0277078	1.50102	2.68601	1.79436		-0.007637	-0.0382996	0.428382	0.000142	-0.0413364	0.97855	0.7007	0.869597		0.120658	0.196717	-0.497424	0.101104	0.177476	0.0243537	16.0327	3.00966
1.51818	24.6294		1.05105	30.1118		0.483816	82.7761		0.283616	57.4249		7.35735	-4.38229		-0.0153511	0.0242867	0.201021	-0.00616115	0.0121609	0.736366	1.58492	1.62794		-0.00782411	-0.0168342	0.869064	-0.0241829	-0.0274294	1.51327	2.7027	1.73293		-0.007398	-0.0389778	0.446093	0.000891	-0.0413629	0.996895	0.717383	0.897157		0.121629	0.198774	-0.507738	0.101418	0.178711	0.0143306	16.1995	3.12233
1.53487	24.1574		1.06773	30.1505		0.5005	84.8042		0.3003	60.5063		7.52418	-4.09857		-0.0155035	0.0244531	0.205746	-0.00561573	0.0121834	0.740244	1.6016	1.68869		-0.00728431	-0.0170462	0.878042	-0.0246186	-0.027851	1.526	2.71938	1.80557		-0.007357	-0.0403138	0.464221	0.001448	-0.0409149	1.01683	0.734066	0.914961		0.122795	0.200602	-0.518355	0.101678	0.179494	0.00288745	16.3663	3.27847
1.55155	24.1979		1.08442	30.3089		0.517183	85.7413		0.316983	63.3395		7.69101	-4.33112		-0.0159107	0.0253958	0.209846	-0.00543005	0.011908	0.743886	1.61828	1.83196		0	0	0	-0.0292015	0.0214666	0.586974	0.0166833	3.53325		-0.007248	-0.0420234	0.481844	0.002709	-0.0405709	1.03763	0.750749	1.03722		0.123833	0.20288	-0.528561	0.101936	0.180752	-0.00793754	16.5332	3.42196
1.56823	24.267		1.1011	30.6273		0.533866	86.64		0.333666	63.7887		7.85784	-4.75267		-0.0158381	0.0254396	0.213514	-0.00542457	0.0119255	0.747858	1.63497	1.82876		-0.000154955	0.000132387	0.000510507	-0.0296153	0.0217287	0.587807	0.0333666	3.55906		-0.006764	-0.0433869	0.499398	0.003776	-0.0399942	1.0564	0.767433	1.13882		0.125485	0.204311	-0.539976	0.103042	0.182382	-0.0192316	16.7	3.44825
1.58492	24.5523		1.11778	31.1006		0.55055	89.9058		0.35035	66.4192		8.02468	-4.20829		-0.0161027	0.0255105	0.217296	-0.00511429	0.0116073	0.75157	1.65165	1.89974		-0.000315964	0.000223361	0.0011331	-0.0300528	0.0219363	0.58837	0.05005	3.58779		-0.006433	-0.0447121	0.519312	0.003853	-0.0399106	1.07835	0.784116	1.16325		0.125287	0.207073	-0.551013	0.103401	0.183951	-0.0313854	16.8668	3.50614
1.6016	25.1139		1.13447	31.529		0.567233	91.8352		0.367033	69.3895		8.19151	-4.61659		-0.0162642	0.0260938	0.221272	-0.00444288	0.0112396	0.755279	1.66833	2.03601		-0.000454925	0.000331863	0.00204807	-0.0303607	0.0221106	0.588914	0.0667333	3.6071		-0.006588	-0.0458169	0.536813	0.004989	-0.0392143	1.09992	0.800799	1.3558		0.126001	0.208815	-0.561995	0.103667	0.185323	-0.0417889	17.0337	3.56548
1.61828	25.2126		1.15115	31.6684		0.583916	94.3278		0.383716	70.9443		8.35834	-4.26056		-0.0162436	0.0257964	0.225995	-0.00407132	0.0110342	0.758527	1.68502	2.0577		-0.000743912	0.000605318	0.00325583	-0.0306201	0.0221116	0.589623	0.0834166	3.59228		-0.006886	-0.0470397	0.556206	0.006006	-0.0386134	1.12099	0.817483	1.56205		0.126915	0.210993	-0.573311	0.104613	0.187166	-0.0528658	17.2005	3.58818
1.63497	25.4303		1.16783	31.6174		0.6006	97.2285		0.4004	73.7709		8.52518	-4.67652		-0.0164135	0.0258482	0.230705	-0.00338146	0.01076	0.762497	1.7017	2.14704		-0.000803908	0.000682773	0.00417319	-0.0306874	0.0221548	0.590149	0.1001	3.59331		-0.006297	-0.0480534	0.575231	0.00644	-0.0375071	1.14343	0.834166	1.66704		0.127265	0.213074	-0.583856	0.105599	0.188598	-0.064943	17.3673	3.60447
1.65165	25.4239		1.18452	32.0137		0.617283	96.8679		0.417083	75.4636		8.69201	-4.57814		-0.0164168	0.0259304	0.234824	-0.0029428	0.0103967	0.765857	1.71838	2.21755		-0.000997868	0.000874352	0.00516086	-0.0309725	0.0222078	0.590699	0.116783	3.59535		-0.0056	-0.0496354	0.59591	0.008195	-0.0368881	1.16619	0.850849	1.88643		0.128081	0.21484	-0.595463	0.10621	0.190149	-0.076113	17.5342	3.6341
1.66833	25.2646		1.2012	32.2633		0.633966	98.3153		0.433766	78.5234		8.85884	-4.69057		-0.0166294	0.0261409	0.238937	-0.00262463	0.0104309	0.770729	1.73507	2.26634		-0.00116476	0.000904335	0.00636681	-0.0313199	0.0222333	0.591222	0.133467	3.61365		-0.005661	-0.0507118	0.616332	0.008848	-0.0363224	1.1902	0.867533	2.03933		0.129535	0.21696	-0.606746	0.107562	0.191667	-0.0874082	17.701	3.6913
1.68502	25.2202		1.21788	32.4116		0.65065	100.936		0.45045	79.9071		9.02568	-4.88926		-0.0170757	0.0265774	0.243115	-0.00264451	0.0103545	0.775411	1.75175	2.33584		-0.00127424	0.00103494	0.00766856	-0.0315235	0.0222211	0.592123	0.15015	3.61561		-0.005655	-0.0519925	0.636733	0.011246	-0.0343302	1.21587	0.884216	2.41708		0.129646	0.219352	-0.618867	0.107867	0.193093	-0.0979447	17.8678	3.74693
1.7017	25.1987		1.23457	32.6916		0.667333	102.23		0.467133	80.759		9.19251	-4.99759		-0.0170991	0.0268188	0.247119	-0.00257642	0.0103107	0.78034	1.76843	2.36121		-0.00138186	0.00121438	0.00904912	-0.0315234	0.0221605	0.592965	0.166833	3.59688		-0.005797	-0.0535081	0.658091	0.01143	-0.0343031	1.24031	0.900899	2.53721		0.130181	0.221934	-0.630567	0.108698	0.194395	-0.110194	18.0347	3.83993
1.71838	26.2361		1.25125	32.9786		0.684016	103.647		0.483816	83.5553		9.35934	-4.96541		-0.0175319	0.0272472	0.251727	-0.00238094	0.00995697	0.785029	1.78512	2.46834		-0.00163465	0.00140805	0.0102868	-0.0315651	0.0219421	0.5942	0.183517	3.55703		-0.005499	-0.0546297	0.676926	0.013677	-0.0327477	1.26476	0.917583	2.83358		0.131132	0.223732	-0.642314	0.109542	0.195687	-0.121738	18.2015	3.88943
1.73507	26.1814		1.26793	33.452		0.7007	106.576		0.5005	84.7182		9.52618	-4.82978		-0.0175257	0.0273219	0.255914	-0.00196973	0.00985072	0.789429	1.8018	2.51063		-0.00180326	0.00158272	0.0117761	-0.0315646	0.0218405	0.595248	0.2002	3.53081		-0.005174	-0.0557606	0.698941	0.014682	-0.0313278	1.2882	0.934266	3.05835		0.131741	0.226006	-0.653996	0.109487	0.197063	-0.132593	18.3683	4.00535
1.75175	26.3839		1.28462	33.6171		0.717383	106.919		0.517183	84.8024		9.69301	-5.46481		-0.0174294	0.0274067	0.261486	-0.00153766	0.00957171	0.792967	1.81848	2.57348		-0.00193798	0.00177377	0.0134906	-0.0314529	0.0216427	0.596288	0.216883	3.49355		-0.004747	-0.0570191	0.71807	0.01608	-0.0300496	1.31245	0.950949	3.28113		0.132412	0.227979	-0.666606	0.109859	0.198058	-0.144417	18.5352	4.10406
1.76843	26.1751		1.3013	33.9013		0.734066	109.31		0.533866	87.6252		9.85984	-5.17853		-0.0173641	0.0274579	0.265176	-0.00136014	0.00946946	0.797021	1.83517	2.59207		-0.00230818	0.00219677	0.0148888	-0.0313394	0.0214569	0.597557	0.233567	3.42177		-0.003487	-0.0576152	0.741133	0.017669	-0.0286269	1.34114	0.967633	3.42284		0.134103	0.229989	-0.678672	0.109998	0.199401	-0.155768	18.702	4.25938
1.78512	26.1505		1.31798	34.3284		0.750749	109.083		0.55055	89.9314		10.0267	-5.529		-0.0173836	0.0277022	0.269563	-0.000997372	0.00898146	0.80152	1.85185	2.67772		-0.00247646	0.00241304	0.0165128	-0.031265	0.0212466	0.598756	0.25025	3.38138		0	0	0	-0.02232	-0.00587308	0.582809	0.0166833	2.26778		0.135159	0.231973	-0.691482	0.109835	0.200625	-0.166858	18.8688	4.39248
1.8018	26.6349		1.33467	34.643		0.767433	110.591		0.567233	91.101		10.1935	-5.71285		-0.0174677	0.0278425	0.273908	-0.00011414	0.00831112	0.805857	1.86853	2.81186		-0.00256492	0.00265558	0.0185488	-0.031226	0.0209852	0.600336	0.266933	3.34666		-0.000355	-9.33469e-05	0.00192056	-0.022561	-0.00595886	0.584573	0.0333666	2.25737		0.1358	0.234211	-0.704107	0.109629	0.201853	-0.178732	19.0357	4.52919
1.81848	26.7259		1.35135	34.9576		0.784116	112.215		0.583916	93.341		10.3603	-5.4367		-0.0174773	0.0280806	0.278571	5.5953e-05	0.00814029	0.809096	1.88522	2.86522		-0.00297477	0.00296149	0.0207784	-0.0310981	0.0207693	0.60185	0.283616	3.27866		-0.000775	-0.0002915	0.00444963	-0.023048	-0.00641541	0.586866	0.05005	2.27125		0.137351	0.23614	-0.716188	0.109562	0.202657	-0.190441	19.2025	4.73115
1.83517	26.9998		1.36803	34.9227		0.800799	115.976		0.6006	95.2342		10.5272	-5.33317		-0.0177396	0.0287771	0.283524	0.000481678	0.00793796	0.813427	1.9019	2.99038		-0.00324315	0.00325826	0.0225517	-0.0310981	0.0206048	0.603685	0.3003	3.23187		-0.001252	-0.000285167	0.00739225	-0.023158	-0.00678999	0.588589	0.0667333	2.25158		0.137818	0.238692	-0.728881	0.108815	0.204056	-0.201773	19.3693	4.89854
1.85185	27.2444		1.38472	35.6166		0.817483	116.563		0.617283	96.1974		10.694	-5.77559		-0.017639	0.0284625	0.287802	0.000716295	0.00794171	0.817344	1.91858	2.97626		-0.00342855	0.00353277	0.0246213	-0.0309219	0.0202812	0.605664	0.316983	3.17127		-0.001447	-0.000420014	0.0111626	-0.023355	-0.00734147	0.591208	0.0834166	2.26828		0.137734	0.24119	-0.742376	0.109077	0.205117	-0.21414	19.5362	4.98436
1.86853	27.4901		1.4014	35.8225		0.834166	120.046		0.633966	97.4666		10.8608	-5.97881		-0.0177984	0.0285655	0.292526	0.00099409	0.00789999	0.821763	1.93527	3.0212		-0.00375325	0.00392697	0.0268833	-0.0305313	0.0198638	0.607593	0.333666	3.07162		-0.001847	-0.000438526	0.0154678	-0.023428	-0.00793793	0.59463	0.1001	2.25904		0.137619	0.244016	-0.755569	0.109099	0.205887	-0.225666	19.703	5.13456
1.88522	27.6329		1.41808	35.931		0.850849	122.416		0.65065	97.3608		11.0277	-5.38853		-0.0178035	0.0287537	0.296981	0.00128582	0.00794386	0.827038	1.95195	3.0496		-0.0040749	0.00410329	0.0290332	-0.0301756	0.0195287	0.609482	0.35035	2.98997		-0.002209	-0.000803513	0.0204171	-0.023606	-0.00833055	0.598324	0.116783	2.24766		0.138088	0.246041	-0.768807	0.109556	0.2064	-0.237745	19.8698	5.25475
1.9019	27.137		1.43477	36.3844		0.867533	122.189		0.667333	98.5537		11.1945	-5.95334		-0.017897	0.0291676	0.302063	0.00145964	0.00801095	0.831736	1.96863	3.09886		-0.00421905	0.00441825	0.0313509	-0.0298512	0.019197	0.611458	0.367033	2.91976		-0.002597	-0.00111369	0.025652	-0.023871	-0.00912428	0.602654	0.133467	2.25612		0.138127	0.248493	-0.782513	0.109202	0.207647	-0.249146	20.0367	5.36082
1.91858	27.8683		1.45145	36.4428		0.884216	123.741		0.684016	99.3862		11.3613	-5.70072		-0.0176923	0.0292028	0.306508	0.00177876	0.00790403	0.836828	1.98532	3.1147		-0.00448276	0.00462754	0.0338343	-0.0295472	0.0186931	0.613335	0.383716	2.83937		-0.003164	-0.000974654	0.0312554	-0.024067	-0.00986484	0.606999	0.15015	2.25933		0.138403	0.250888	-0.795875	0.109777	0.20883	-0.26171	20.2035	5.44057
1.93527	27.8681		1.46813	36.6448		0.900899	122.212		0.7007	100.486		11.5282	-6.01633		-0.0178984	0.0294032	0.311162	0.00188859	0.00773561	0.84161	2.002	3.16622		-0.00480734	0.00492402	0.0364224	-0.0291333	0.0183238	0.614959	0.4004	2.74835		-0.003585	-0.00114787	0.0377554	-0.024362	-0.0108783	0.613042	0.166833	2.28377		0.138935	0.253265	-0.809722	0.109963	0.210262	-0.273808	20.3703	5.52639
1.95195	28.1821		1.48482	36.6838		0.917583	125.405		0.717383	102.714		11.695	-6.37418		-0.017829	0.0297477	0.316183	0.00209163	0.00770286	0.846287	2.01868	3.20804		-0.00538759	0.00531349	0.0388116	-0.0286475	0.0175798	0.616847	0.417083	2.60472		-0.003742	-0.0011334	0.0447288	-0.024426	-0.0116355	0.618841	0.183517	2.31382		0.139436	0.255356	-0.824864	0.110352	0.211148	-0.285494	20.5372	5.60335
1.96863	28.0266		1.5015	36.796		0.934266	126.138		0.734066	103.946		11.8618	-6.042		-0.0177533	0.0297949	0.320575	0.00250314	0.00777996	0.851249	2.03537	3.22658		-0.00574488	0.00563141	0.0415355	-0.0281216	0.0172803	0.618987	0.433766	2.5015		-0.004146	-0.00114724	0.0522441	-0.024856	-0.0124666	0.625502	0.2002	2.35758		0.140278	0.257537	-0.838642	0.110321	0.212273	-0.298197	20.704	5.73527
1.98532	28.0092		1.51818	37.2401		0.950949	129.394		0.750749	106.455		12.0287	-6.28452		-0.0175446	0.03002	0.325491	0.00290567	0.00769784	0.856461	2.05205	3.26322		-0.0063262	0.00606412	0.0440371	-0.0277825	0.016814	0.620752	0.45045	2.38285		-0.004405	-0.0012047	0.0603207	-0.024963	-0.0131557	0.632712	0.216883	2.37892		0.141019	0.259996	-0.853345	0.110235	0.213134	-0.310486	20.8708	5.89687
2.002	28.3093		1.53487	37.2592		0.967633	128.477		0.767433	109.062		12.1955	-6.48413		-0.0176033	0.0300489	0.329874	0.00297204	0.00834992	0.861426	2.06873	3.21984		-0.00659296	0.00632095	0.0469998	-0.0273724	0.0164357	0.623029	0.467133	2.29749		-0.004545	-0.00144112	0.0672479	-0.025329	-0.0143908	0.639619	0.233567	2.44983		0.140824	0.262511	-0.867654	0.110616	0.213766	-0.322638	21.0377	6.00651
2.01868	28.4189		1.55155	37.8939		0	0		0.784116	110.958		12.3623	-6.33025		-0.0175296	0.0302301	0.334846	0.00341626	0.00842002	0.866684	2.08542	3.25422		-0.00682696	0.0065325	0.0497151	-0.0271004	0.0160985	0.625348	0.483816	2.23015		-0.00521	-0.00190843	0.0765408	-0.025602	-0.0152709	0.646646	0.25025	2.44872		0.141169	0.264068	-0.882666	0.110313	0.214547	-0.334812	21.2045	6.07914
2.03537	28.9074		1.56823	37.6526		0.0166833	9.00026		0.800799	111.925		12.5292	-6.63178		-0.0174438	0.0303465	0.339686	0.00379502	0.00861422	0.872208	2.1021	3.26591		-0.00714015	0.0067702	0.0525827	-0.0266971	0.0156336	0.62784	0.5005	2.13759		-0.00602	-0.00209122	0.0861641	-0.025873	-0.0165711	0.654023	0.266933	2.47777		0.141663	0.267224	-0.898245	0.110506	0.215216	-0.347907	21.3713	6.28651
2.05205	28.9012		1.58492	37.7896		0.0333666	13.5291		0.817483	112.398		12.696	-6.42464		-0.017513	0.0305969	0.344608	0.0041382	0.00830297	0.877494	2.11878	3.33764		-0.00735113	0.00713372	0.0557016	-0.0263914	0.0151451	0.630429	0.517183	2.05846		-0.006672	-0.00244499	0.096207	-0.025624	-0.0177861	0.662981	0.283616	2.46338		0.142088	0.269681	-0.913515	0.110459	0.21629	-0.359392	21.5382	6.38992
2.06873	29.1638		1.6016	37.8057		0.05005	18.7125		0.834166	112.873		12.8628	-6.71449		-0.0173526	0.03063	0.349961	0.00411678	0.00810307	0.882245	2.13547	3.34589		-0.00771805	0.00742965	0.0589259	-0.0254592	0.0144152	0.632931	0.533866	1.90251		-0.007106	-0.00238354	0.106086	-0.026388	-0.0184689	0.670017	0.3003	2.54955		0.143235	0.271956	-0.929279	0.110538	0.216845	-0.372615	21.705	6.56663
2.08542	29.209		1.61828	38.167		0.0667333	22.3336		0.850849	113.23		13.0297	-6.62793		-0.0171138	0.0306592	0.355044	0.00424924	0.00830413	0.886546	2.15215	3.32956		-0.00823289	0.00781433	0.0619986	-0.0251095	0.0139485	0.635516	0.55055	1.79334		-0.007351	-0.00230154	0.116262	-0.026585	-0.0205279	0.678703	0.316983	2.69736		0.143284	0.274665	-0.946045	0.110654	0.217297	-0.385056	21.8718	6.70977
2.1021	29.5039		1.63497	38.4702		0.0834166	25.5548		0.867533	114.915		13.1965	-7.08965		-0.0168828	0.0305342	0.359968	0.00445661	0.00830997	0.891398	2.16883	3.3181		-0.00852575	0.00834078	0.0653321	-0.0246702	0.0134676	0.638671	0.567233	1.69227		-0.00785	-0.00277234	0.127211	-0.0266	-0.021254	0.689334	0.333666	2.68153		0.144005	0.277942	-0.963133	0.111048	0.218424	-0.39783	22.0387	6.86243
2.11878	29.7594		1.65165	38.6742		0.1001	28.7348		0.884216	117.495		13.3633	-7.10199		-0.0167454	0.0306632	0.364711	0.00473185	0.00809963	0.89713	2.18552	3.34847		-0.00887983	0.00881524	0.0686732	-0.0243532	0.0130757	0.641762	0.583916	1.60413		-0.00838	-0.00333872	0.138346	-0.026975	-0.0230536	0.699046	0.35035	2.76717		0.144802	0.280135	-0.97905	0.111326	0.219034	-0.410515	22.2055	6.98643
2.13547	29.9975		1.66833	38.7987		0.116783	32.0173		0.900899	119.918		13.5302	-7.09705		-0.0166562	0.0308665	0.37028	0.00497797	0.00889954	0.903303	2.2022	3.31046		-0.00917842	0.00932774	0.0718127	-0.0237498	0.0125796	0.644069	0.6006	1.49447		-0.008747	-0.00375774	0.14998	-0.027087	-0.0240911	0.709059	0.367033	2.80398		0.144994	0.283701	-0.99626	0.11132	0.219807	-0.423283	22.3723	7.18429
2.15215	30.3223		1.68502	38.9827		0.133467	35.1958		0.917583	121.496		13.697	-7.22793		-0.0164506	0.030912	0.375138	0.00530452	0.00928435	0.908047	2.21888	3.29454		-0.00947293	0.00982978	0.0754643	-0.0231058	0.0120459	0.646614	0.617283	1.38529		-0.009061	-0.00419766	0.161395	-0.027636	-0.0254836	0.719304	0.383716	2.89883		0.146029	0.286228	-1.0132	0.111158	0.220873	-0.436178	22.5392	7.31537
2.16883	30.3195		1.7017	39.103		0.15015	38.2531		0	0		13.8638	-7.32923		-0.0164353	0.0312578	0.380489	0.00558026	0.00922104	0.913378	2.23557	3.34539		-0.00993252	0.0102657	0.0787119	-0.0225446	0.0113733	0.649663	0.633966	1.27031		-0.009562	-0.00435944	0.173882	-0.027743	-0.0267393	0.730382	0.4004	2.96604		0.145462	0.28918	-1.03231	0.111278	0.221585	-0.449038	22.706	7.39937
2.18552	30.5425		1.71838	39.4486		0.166833	41.6367		0.0166833	8.05615		14.0307	-7.63303		-0.0163075	0.0313896	0.385465	0.00624163	0.00903819	0.91847	2.25225	3.40894		-0.0103814	0.0108136	0.0820819	-0.0219242	0.0107455	0.652595	0.65065	1.15909		-0.010097	-0.00464939	0.186997	-0.028237	-0.027751	0.741981	0.417083	3.02955		0.14609	0.290637	-1.05008	0.111469	0.222598	-0.462481	22.8728	7.40239
2.2022	30.4169		1.73507	39.5057		0.183517	43.1939		0.0333666	12.0582		14.1975	-7.55211		-0.016173	0.0321574	0.390375	0.00632305	0.008859	0.92302	2.26893	3.47948		-0.0106705	0.0110954	0.0858626	-0.0215961	0.0102775	0.655718	0.667333	1.10145		-0.010223	-0.00489694	0.199782	-0.028047	-0.0289525	0.753723	0.433766	3.09371		0.148092	0.291628	-1.06821	0.111172	0.223208	-0.475105	23.0397	7.46783
2.21888	30.446		1.75175	39.6627		0.2002	46.5655		0.05005	16.8215		14.3643	-7.76451		-0.0159527	0.032433	0.395613	0.00669587	0.0090411	0.928103	2.28562	3.49907		-0.0108433	0.0113508	0.0894164	-0.021168	0.00996059	0.658769	0.684016	1.04827		-0.010546	-0.00520664	0.212566	-0.027728	-0.0306878	0.765845	0.45045	3.17933		0	0	0	-0.0191934	0.00909848	0.533031	0.0166833	2.28198
2.23557	30.7043		1.76843	40.1311		0.216883	49.7829		0.0667333	19.9902		14.5312	-8.05661		-0.01575	0.0325587	0.400306	0.00720675	0.00952064	0.935316	2.3023	3.47873		-0.0110959	0.0117038	0.0930347	-0.0209137	0.00954786	0.661735	0.7007	1.01259		-0.010799	-0.00573519	0.225754	-0.027673	-0.0324829	0.778494	0.467133	3.27465		-0.00369685	-0.00264292	-0.000878425	-0.0214674	0.00444398	0.53338	0.183517	2.05086
2.25225	30.5866		1.78512	40.5232		0.233567	52.8327		0.0834166	23.019		14.698	-8.33885		-0.0154687	0.0325405	0.405708	0.00736186	0.0100277	0.941075	2.31898	3.42738		-0.011126	0.0121633	0.0966742	-0.0204649	0.00889664	0.664833	0.717383	0.997629		-0.011545	-0.00610751	0.239698	-0.027885	-0.0340849	0.791524	0.483816	3.36017		-0.00736977	-0.00447378	-0.00177277	-0.0244308	-0.00128409	0.533772	0.35035	1.85627
2.26893	31.2681		1.8018	40.7035		0.25025	54.9995		0.1001	26.5747		14.8648	-8.43784		-0.01512	0.0326178	0.411259	0.00749864	0.00994251	0.946742	2.33567	3.42283		-0.0114094	0.0124653	0.100764	-0.0198919	0.00842956	0.668258	0.734066	0.948317		-0.011766	-0.00655048	0.254379	-0.028369	-0.035412	0.803448	0.5005	3.47025		-0.00967598	-0.00539731	-0.00291137	-0.0276328	-0.00736163	0.534131	0.517183	1.92647
2.28562	30.8634		1.81848	40.9869		0.266933	58.8921		0.116783	30.0331		15.0317	-8.43941		-0.014911	0.0323784	0.415963	0.00734875	0.0101853	0.951869	2.35235	3.35677		-0.0115093	0.0127265	0.104358	-0.0194487	0.00798808	0.671124	0.750749	0.934615		-0.01176	-0.0071677	0.269196	-0.02853	-0.0369807	0.817489	0.517183	3.56985		-0.011292	-0.00577011	-0.00424941	-0.0308261	-0.012995	0.535396	0.684016	2.2102
2.3023	31.1026		1.83517	41.388		0.283616	60.8611		0.133467	33.3701		15.1985	-8.48293		-0.0147863	0.0323682	0.421959	0.00782713	0.0102346	0.957519	2.36903	3.38131		-0.0117111	0.0129934	0.108574	-0.0186808	0.00732912	0.674589	0.767433	0.909049		-0.012141	-0.00784727	0.284062	-0.028845	-0.0381587	0.832685	0.533866	3.60967		-0.0124274	-0.00597571	-0.00520809	-0.031972	-0.0174608	0.53486	0.850849	2.40357
2.31898	31.2977		1.85185	42.0315		0.3003	62.6623		0.15015	36.2421		15.3653	-8.71757		-0.0145788	0.032264	0.426785	0.00803413	0.0105637	0.964381	2.38572	3.33646		-0.0120389	0.0133112	0.112933	-0.0180395	0.00676618	0.677783	0.784116	0.900612		-0.012458	-0.00897835	0.298863	-0.028723	-0.0395866	0.846059	0.55055	3.62449		-0.0137751	-0.00590643	-0.00629458	-0.0324956	-0.0192677	0.535808	1.01768	2.42941
2.33567	31.7229		1.86853	42.4088		0.316983	64.553		0.166833	40.1846		15.5322	-8.76289		-0.0147126	0.0324409	0.432081	0.00823055	0.0106751	0.970203	2.4024	3.36336		-0.0122522	0.0132719	0.117091	-0.0176697	0.0062122	0.681542	0.800799	0.903218		-0.01256	-0.0101317	0.314375	-0.028402	-0.0417568	0.861598	0.567233	3.69831		-0.014624	-0.00626081	-0.00755951	-0.0316496	-0.0199493	0.534304	1.18452	2.3087
2.35235	32.162		1.88522	42.506		0.333666	66.3984		0.183517	42.5678		15.699	-9.33898		-0.0143233	0.0323272	0.437787	0.0082062	0.0110357	0.975509	2.41908	3.29932		-0.0125334	0.0135908	0.121319	-0.0172731	0.00572765	0.685053	0.817483	0.933057		-0.012896	-0.0107436	0.329759	-0.028808	-0.0429464	0.877969	0.583916	3.74875		-0.0154381	-0.00683511	-0.00878389	-0.0310532	-0.0191622	0.532571	1.35135	2.10463
2.36903	32.5722		1.9019	42.7456		0.35035	69.178		0.2002	45.2878		15.8658	-9.24537		-0.0140743	0.0323081	0.443541	0.00829926	0.0115153	0.981683	2.43577	3.24849		-0.0126781	0.0137632	0.125311	-0.0169201	0.00525901	0.688546	0.834166	0.966654		-0.012917	-0.0111474	0.345684	-0.029044	-0.0447353	0.893566	0.6006	3.89043		-0.0158751	-0.00696836	-0.0101982	-0.0305747	-0.0170997	0.529645	1.51818	1.8941
2.38572	32.7846		1.91858	43.0512		0.367033	71.7645		0.216883	48.0019		16.0327	-9.86574		-0.0137038	0.0321719	0.449305	0.00893536	0.0118065	0.988485	2.45245	3.23246		-0.0130336	0.0141046	0.129511	-0.0167432	0.00493511	0.692041	0.850849	1.00737		-0.013109	-0.0120535	0.362255	-0.029416	-0.0468198	0.91151	0.617283	3.99928		-0.0153738	-0.00753357	-0.0118976	-0.0301383	-0.0150534	0.527297	1.68502	1.76013
2.4024	32.6829		1.93527	43.6077		0.383716	73.7142		0.233567	52.5007		16.1995	-9.45714		-0.013493	0.0322402	0.455304	0.00900278	0.0118551	0.99478	2.46913	3.22083		-0.013251	0.0142667	0.134076	-0.0163331	0.00434645	0.695679	0.867533	1.05968		-0.013301	-0.0126616	0.378535	-0.029105	-0.0485098	0.926455	0.633966	4.0898		-0.0145135	-0.00770963	-0.0138369	-0.0300777	-0.013351	0.523676	1.85185	1.76412
2.41908	32.9602		1.95195	43.6311		0.4004	75.086		0.25025	54.4944		16.3663	-10.4419		-0.0133325	0.0319379	0.460381	0.00920248	0.0121496	1.00022	2.48582	3.17971		-0.0134398	0.0143645	0.138255	-0.0159399	0.00382497	0.699829	0.884216	1.10503		-0.013071	-0.0136845	0.39492	-0.029415	-0.0495594	0.945076	0.65065	4.09863		-0.0135507	-0.00697908	-0.016017	-0.0302816	-0.0119043	0.520415	2.01868	1.86218
2.43577	33.3728		1.96863	43.7796		0.417083	77.2122		0.266933	56.5633		16.5332	-10.2198		-0.0132249	0.0319249	0.465603	0.00942431	0.0128012	1.00594	2.5025	3.14007		-0.0135684	0.0144569	0.14272	-0.0155579	0.00342809	0.703656	0.900899	1.14455		-0.013429	-0.0147083	0.41243	-0.029084	-0.0516345	0.962404	0.667333	4.17098		-0.0123603	-0.00587521	-0.0182195	-0.0304888	-0.0121249	0.518687	2.18552	2.04544
2.45245	32.8926		1.98532	43.773		0.433766	78.9755		0.283616	58.8256		16.7	-10.522		-0.0130196	0.031878	0.47167	0.00979006	0.0130229	1.01299	2.51918	3.12923		-0.0135916	0.0144706	0.147685	-0.0150851	0.00307866	0.707525	0.917583	1.1757		-0.013474	-0.0158064	0.429524	-0.029252	-0.0535176	0.980094	0.684016	4.24631		-0.0107493	-0.00434388	-0.020834	-0.0302545	-0.0127408	0.515113	2.35235	2.26905
2.46913	33.3057		2.002	43.9629		0.45045	80.8464		0.3003	59.6156		16.8668	-10.6144		-0.012832	0.0320169	0.477137	0.00995918	0.0133198	1.01858	2.53586	3.1164		-0.0137403	0.014604	0.152263	-0.0147672	0.00278398	0.711611	0.934266	1.21515		-0.013396	-0.0168303	0.447245	-0.029436	-0.0551428	0.999572	0.7007	4.30051		-0.00957432	-0.00231094	-0.0234426	-0.02943	-0.0137627	0.512592	2.51918	2.44853
2.48582	33.1899		2.01868	43.6928		0.467133	83.2948		0.316983	60.7822		17.0337	-11.3264		-0.0127122	0.0314688	0.482222	0.0101095	0.0138421	1.02382	2.55255	3.04771		-0.0138028	0.0147905	0.156798	-0.0142779	0.00216923	0.715868	0.950949	1.29417		-0.013298	-0.0177564	0.464834	-0.028665	-0.0566293	1.0186	0.717383	4.31669		-0.0082468	-0.000641936	-0.0262363	-0.0284312	-0.0145499	0.51036	2.68601	2.61549
2.5025	33.2759		2.03537	43.8034		0.483816	85.8053		0.333666	63.7348		17.2005	-11.652		-0.0122627	0.0314953	0.487794	0.0105516	0.013855	1.03065	2.56923	3.0409		-0.013831	0.0148559	0.161031	-0.0140371	0.00195844	0.719295	0.967633	1.32363		-0.013713	-0.0185592	0.482078	-0.028563	-0.0586998	1.03774	0.734066	4.40444		-0.00708074	0.00115431	-0.0291879	-0.0267615	-0.0147975	0.506926	2.85285	2.70545
2.51918	33.6131		2.05205	44.311		0.5005	87.7791		0.35035	67.0454		17.3673	-11.4281		-0.0120431	0.0312425	0.492872	0.0105407	0.0144675	1.03725	2.58591	2.95831		-0.0137678	0.0148706	0.165874	-0.0135525	0.00152011	0.723541	0.984316	1.37157		-0.013499	-0.0195583	0.500005	-0.029927	-0.0607859	1.06009	0.750749	4.53053		-0.00601198	0.00273789	-0.0321011	-0.0245158	-0.014022	0.504802	3.01968	2.66231
2.53586	33.3375		2.06873	44.3497		0.517183	89.6806		0.367033	69.3866		17.5342	-12.2794		-0.0117229	0.0313042	0.49874	0.010567	0.0150029	1.04318	2.6026	2.90364		-0.01387	0.0149345	0.170766	-0.0132271	0.00120167	0.728193	1.001	1.41281		-0.013341	-0.0204847	0.518398	-0.028572	-0.0625131	1.07905	0.767433	4.55879		-0.00537712	0.00478273	-0.0349022	-0.0223144	-0.0124886	0.501836	3.18651	2.58052
2.55255	32.7914		2.08542	44.6884		0.533866	90.5326		0.383716	72.8957		17.701	-12.2311		-0.0113478	0.0311155	0.505105	0.0109712	0.0158334	1.05054	2.61928	2.83912		-0.0138313	0.0150179	0.175663	-0.0129661	0.000901123	0.732312	1.01768	1.45545		-0.013311	-0.0216662	0.537693	-0.028851	-0.064449	1.10091	0.784116	4.62047		-0.00453195	0.00570467	-0.037757	-0.0198893	-0.010533	0.497678	3.35335	2.3902
2.56923	33.2315		2.1021	44.6851		0.55055	91.8511		0.4004	74.1479		17.8678	-12.6181		-0.0110409	0.0307808	0.510357	0.0111646	0.0159171	1.05753	2.63596	2.79582		-0.0138915	0.0148424	0.180148	-0.0128897	0.000927175	0.736708	1.03437	1.43592		-0.013027	-0.0225008	0.556525	-0.029675	-0.0664249	1.12375	0.800799	4.73401		-0.00271519	0.0064755	-0.0407391	-0.0179553	-0.00771894	0.494121	3.52018	2.22987
2.58591	33.7916		2.11878	44.4807		0.567233	93.9018		0.417083	76.1958		0.0166833	-0.705634		-0.0108893	0.030896	0.515355	0.0110763	0.0159409	1.06405	2.65265	2.77265		-0.0141309	0.014963	0.184717	-0.0124602	0.000376279	0.740956	1.05105	1.51199		-0.013129	-0.0240191	0.576183	-0.029018	-0.0684607	1.1456	0.817483	4.73821		-0.000731671	0.00738997	-0.0442154	-0.015435	-0.00490747	0.489585	3.68701	2.05653
2.6026	34.1249		2.13547	44.8574		0.583916	95.6341		0.433766	77.8949		0.183517	-0.829649		-0.0106186	0.0306374	0.521238	0.0111971	0.0163152	1.07038	2.66933	2.7208		-0.0140535	0.0149342	0.189773	-0.0121703	0.000103541	0.745295	1.06773	1.54153		-0.013173	-0.0249281	0.596255	-0.029567	-0.0708669	1.16809	0.834166	4.87539		0.00174919	0.00822517	-0.0473784	-0.0135512	-0.0022789	0.48576	3.85385	1.99371
2.61928	33.3624		2.15215	44.9071		0.6006	96.6681		0.45045	79.0407		0.35035	-0.944574		-0.0104513	0.0310532	0.527473	0.0118354	0.0163338	1.07658	2.68601	2.78467		-0.0141187	0.0150273	0.195324	-0.0120447	-0.000370454	0.749833	1.08442	1.60495		-0.01278	-0.0262919	0.615383	-0.028696	-0.0727985	1.19471	0.850849	4.84983		0.00347027	0.00963884	-0.050944	-0.011623	-0.000324283	0.480724	4.02068	1.94821
2.63596	33.8665		2.16883	45.2434		0.617283	99.2378		0.467133	80.9314		0.517183	-0.809295		-0.00996798	0.0305099	0.534116	0.0114499	0.0174957	1.08386	2.7027	2.61022		-0.0139537	0.0150696	0.200471	-0.0116769	-0.000650568	0.754546	1.1011	1.6421		-0.012609	-0.0270569	0.637245	-0.029048	-0.0755667	1.21863	0.867533	5.03471		0.00546986	0.0109149	-0.0548165	-0.00951782	0.00134642	0.476431	4.18751	1.91706
2.65265	34.4194		2.18552	45.8075		0.633966	100.676		0.483816	82.6297		0.684016	-0.49631		-0.00981433	0.0299371	0.538146	0.0119319	0.0179367	1.0901	2.71938	2.57652		-0.0137371	0.0149339	0.205409	-0.0115626	-0.00096886	0.758725	1.11778	1.66158		-0.012713	-0.0285172	0.657558	-0.029498	-0.077375	1.24286	0.884216	5.04404		0.00777695	0.012687	-0.0588152	-0.00711344	0.00247843	0.473364	4.35435	1.94297
2.66933	34.6163		2.2022	45.9093		0.65065	102.06		0.5005	83.7096		0.850849	-0.608191		-0.00953123	0.0298246	0.544179	0.0120129	0.0183175	1.09791	2.73606	2.52563		-0.0138442	0.0149078	0.210737	-0.0111874	-0.0011257	0.763461	1.13447	1.68422		-0.012586	-0.0299147	0.678245	-0.028988	-0.0792501	1.27115	0.900899	5.0113		0.00957307	0.0147024	-0.0627747	-0.00540192	0.00326297	0.469629	4.52118	2.02714
2.68601	34.6799		2.21888	46.3143		0.667333	103.643		0.517183	85.5625		1.01768	-0.655396		-0.00919695	0.0295636	0.55077	0.0124066	0.0186452	1.10446	2.75275	2.50324		-0.0137004	0.0146868	0.216258	-0.011031	-0.00134806	0.767746	1.15115	1.68835		-0.011612	-0.0306926	0.69846	-0.029433	-0.0825393	1.29689	0.917583	5.23446		0.0120732	0.0166049	-0.0671646	-0.00278815	0.00344072	0.464979	4.68801	2.13662
2.7027	34.5392		2.23557	46.453		0.684016	104.661		0.533866	88.1168		1.18452	-1.0708		-0.00880248	0.0297613	0.556202	0.0126401	0.0184505	1.11164	2.76943	2.49918		-0.0135495	0.0142301	0.221149	-0.0110093	-0.0011826	0.772716	1.16783	1.62221		-0.011995	-0.0321007	0.719845	-0.029946	-0.0850384	1.32403	0.934266	5.28586		0.014038	0.0187564	-0.0715077	-0.00130434	0.00378123	0.461089	4.85485	2.30516
2.71938	34.7761		2.25225	46.7202		0.7007	105.156		0.55055	89.8025		1.35135	-1.26717		-0.00831513	0.030268	0.562155	0.0122972	0.0187395	1.11896	2.78611	2.4288		-0.0135886	0.0141088	0.226332	-0.0106091	-0.00134503	0.776975	1.18452	1.63718											0.0164929	0.0204464	-0.0760023	0.00103248	0.00464662	0.455712	5.02168	2.38066
2.73606	35.2981		2.26893	46.9975		0.717383	106.7		0.567233	92.44		1.51818	-1.47654		-0.0081231	0.030401	0.568271	0.0124429	0.0193694	1.12542	2.8028	2.39859		-0.0133625	0.0138182	0.231801	-0.0104776	-0.0017265	0.781918	1.2012	1.6462											0.0187068	0.0223678	-0.0807023	0.00324976	0.00582557	0.451977	5.18851	2.43372
2.75275	35.6651		2.28562	47.019		0.734066	108.594		0.583916	94.3634		1.68502	-1.56666		-0.0076764	0.030245	0.573957	0.0125435	0.0199015	1.13217	2.81948	2.32992		-0.0132067	0.0133724	0.237138	-0.0101072	-0.00164449	0.786901	1.21788	1.59762											0.0212535	0.0245847	-0.0856029	0.00531892	0.00759606	0.446802	5.35535	2.50504
2.76943	35.5195		2.3023	48.1414		0.750749	110.08		0.6006	95.3042		1.85185	-1.71914		-0.0073533	0.0303629	0.579907	0.0126726	0.0205446	1.14039	2.83616	2.27878		-0.0132427	0.0133368	0.2425	-0.00972105	-0.00192359	0.792118	1.23457	1.63221											0.023707	0.0260742	-0.089713	0.00732179	0.00963334	0.440858	5.52218	2.50499
2.78611	35.1941		2.31898	48.4193		0.767433	113.016		0.617283	96.7131		2.01868	-1.55109		-0.00734845	0.0307631	0.586464	0.0127907	0.0206957	1.14678	2.85285	2.30108		-0.0130367	0.0129224	0.247793	-0.00949207	-0.00183235	0.797485	1.25125	1.58128											0.0255691	0.0278082	-0.0945146	0.00947009	0.011826	0.43545	5.68901	2.45104
2.8028	36.2158		2.33567	49.0763		0.784116	115.577		0.633966	97.5011		2.18552	-1.59053		-0.00729032	0.0308274	0.592446	0.0130028	0.0209815	1.15473	2.86953	2.29715		-0.0133072	0.0130027	0.253244	-0.00923997	-0.00204044	0.803215	1.26793	1.62302											0.0287368	0.0294465	-0.099202	0.0119973	0.013678	0.429011	5.85585	2.49292
2.81948	36.6155		2.35235	49.1687		0.800799	116.492		0.65065	98.6822		2.35235	-1.33713		-0.00687275	0.0307625	0.598518	0.0131273	0.0214388	1.16263	2.88621	2.24011		-0.0133612	0.0129447	0.259121	-0.00943937	-0.00235537	0.808259	1.28462	1.64753											0.0308847	0.0312684	-0.104585	0.0141936	0.01633	0.423981	6.02268	2.42665
2.83616	36.0745		2.36903	49.2076		0.817483	119.543		0.667333	99.486		2.51918	-1.67648		-0.00653408	0.0308872	0.604455	0.0133132	0.0221951	1.16993	2.9029	2.19431		-0.013225	0.012676	0.264515	-0.00914821	-0.00238113	0.81307	1.3013	1.62888											0.0326401	0.0331249	-0.109449	0.0171013	0.018688	0.418083	6.18951	2.30243
2.85285	36.3211		2.38572	49.7455		0.834166	121.357		0.684016	101.337		2.68601	-1.4524		-0.00609384	0.0305979	0.611209	0.0129638	0.0225191	1.17787	2.91958	2.09199		-0.0129981	0.01242	0.270106	-0.00919057	-0.00242553	0.818886	1.31798	1.59971											0.0348902	0.0345016	-0.114401	0.0197993	0.0207853	0.412857	6.35635	2.21494
2.86953	36.4738		2.4024	49.7182		0.850849	122.576		0.7007	102.775		2.85285	-1.85644		-0.00598413	0.0305701	0.616819	0.0135282	0.0225689	1.18477	2.93626	2.12653		-0.0129164	0.012216	0.276143	-0.00868549	-0.00258447	0.823885	1.33467	1.60977											0.0368901	0.0365181	-0.120077	0.0229434	0.0227066	0.406438	6.52318	2.13497
2.88621	37.1143		2.41908	49.5538		0.867533	122.77		0.717383	104.963		3.01968	-1.58424		-0.00576107	0.0303496	0.622713	0.0132485	0.022685	1.1924	2.95295	2.06055		-0.0129033	0.0118902	0.281575	-0.00827465	-0.002499	0.82904	1.35135	1.58152											0.038543	0.0383932	-0.125762	0.0257435	0.0244426	0.40044	6.69001	2.0606
2.9029	37.6217		2.43577	49.9546		0.884216	125.472		0.734066	106.521		3.18651	-1.87207		-0.00543434	0.0298167	0.628957	0.0129548	0.0236635	1.2006	2.96963	1.94283		-0.0125945	0.011555	0.28761	-0.0080948	-0.00265233	0.834116	1.36803	1.56203											0.0410336	0.0399566	-0.131831	0.0287029	0.0259254	0.393991	6.85685	2.03453
2.91958	37.5317		2.45245	49.9985		0.900899	124.68		0.750749	107.974		3.35335	-2.30334		-0.00511295	0.0300039	0.636243	0.0133289	0.0244239	1.20849	2.98631	1.92842		-0.0124047	0.0113138	0.293387	-0.00805433	-0.00256949	0.839646	1.38472	1.52564											0.0428064	0.0426839	-0.137619	0.03039	0.0272182	0.388143	7.02368	2.16033
2.93626	37.2957		2.46913	50.5679		0.917583	125.332		0.767433	108.678		3.52018	-2.21871		-0.00471806	0.0295016	0.64285	0.013503	0.0247749	1.21677	3.003	1.87859		-0.0123534	0.0109449	0.299254	-0.00784502	-0.00240397	0.845185	1.4014	1.47839											0.0458472	0.0447188	-0.143604	0.0334844	0.0282046	0.381879	7.19051	2.24812
2.95295	37.3556		2.48582	49.7781		0.934266	125.683		0.784116	111.08		3.68701	-2.6406		-0.00440616	0.0291994	0.648627	0.0137568	0.0250099	1.22445	3.01968	1.85406		-0.0123896	0.0106731	0.305395	-0.0076448	-0.0024138	0.850542	1.41808	1.46274											0.0478007	0.0468796	-0.149739	0.0345519	0.0295603	0.375088	7.35735	2.37917
2.96963	37.6851		0	0					0.800799	111.536		3.85385	-2.7263		-0.00391428	0.0288437	0.654733	0.0138779	0.0249696	1.23315	3.03636	1.80313		-0.0123487	0.0103553	0.311276	-0.00742938	-0.00203162	0.856701	1.43477	1.3998											0.0509725	0.0492514	-0.155885	0.0359718	0.0311387	0.368967	7.52418	2.56563
2.98631	37.588		0.0166833	2.06512					0.817483	110.189		4.02068	-2.74651		-0.00344795	0.0284701	0.660797	0.014112	0.025417	1.24051	3.05305	1.76102		-0.012378	0.0102791	0.317311	-0.00771412	-0.00176484	0.862601	1.45145	1.35682											0.0532277	0.0515044	-0.161934	0.0373084	0.032988	0.362271	7.69101	2.66705
3.003	37.7829		0.0333666	2.54997					0.834166	111.253		4.18751	-2.69014		-0.00315381	0.0280473	0.667468	0.0141868	0.0252014	1.24914	3.06973	1.7304		-0.0121025	0.00985608	0.323102	-0.00727947	-0.00142804	0.86835	1.46813	1.28931											0.0558956	0.0539146	-0.168202	0.0386137	0.0349538	0.354539	7.85784	2.80969
3.01968	38.1571		0.05005	3.24229					0.850849	112.359		4.35435	-2.94316		-0.00282873	0.0283055	0.673223	0.0141382	0.0256987	1.25762	3.08641	1.6825		-0.012167	0.00947543	0.329767	-0.00700651	-0.00142564	0.874086	1.48482	1.26933											0.0585343	0.0561741	-0.175329	0.0410015	0.037148	0.347098	8.02468	2.83519
3.03636	38.3532		0.0667333	4.03873					0.867533	110.781		4.52118	-3.00659		-0.00278067	0.0287837	0.680339	0.0142666	0.0258897	1.26663	3.1031	1.6893		-0.0119711	0.00900161	0.335724	-0.0068424	-0.00132215	0.880035	1.5015	1.21324											0.0604599	0.0584568	-0.181683	0.0431226	0.039796	0.340183	8.19151	2.79433
3.05305	38.7421		0.0834166	4.77327					0.884216	110.838		4.68801	-2.98346		-0.00252623	0.0286805	0.686631	0.0144236	0.0260985	1.27463	3.11978	1.67021		-0.012141	0.00883227	0.34196	-0.00649613	-0.00104561	0.886274	1.51818	1.1974											0.062647	0.0603833	-0.188813	0.0461497	0.0423275	0.33243	8.35834	2.68645
3.06973	39.0261		0.1001	5.39365					0	0		4.85485	-2.8833		-0.002338	0.0286941	0.692891	0.0145955	0.0266692	1.28462	3.13646	1.65086		-0.01172	0.00856541	0.348214	-0.00632435	-0.000927074	0.892492	1.53487	1.14926											0.0639914	0.0621068	-0.195576	0.0489809	0.0448205	0.325461	8.52518	2.51591
3.08641	39.1879		0.116783	6.14852					0.0166833	9.16742		5.02168	-3.5417		-0.00214339	0.0295361	0.699825	0.0145805	0.026734	1.2922	3.15315	1.63966		-0.0115804	0.008253	0.354365	-0.00622299	-0.000829105	0.899092	1.55155	1.10896											0.0661897	0.0640767	-0.202798	0.0521687	0.0469573	0.317646	8.69201	2.43465
3.1031	39.889		0.133467	6.85906					0.0333666	13.6452		5.18851	-2.69066		-0.00169025	0.0296472	0.707628	0.0147469	0.026953	1.3009	3.16983	1.60818		-0.0114598	0.00798644	0.360513	-0.00596	-0.000567555	0.905084	1.56823	1.06984											0.0682129	0.0661662	-0.209861	0.0554372	0.0500237	0.310864	8.85884	2.26396
3.11978	39.8059		0.15015	7.45278					0.05005	18.6613		5.35535	-3.12091		-0.00156873	0.0296404	0.714562	0.0153561	0.0271475	1.30956	3.18651	1.6469		-0.0115614	0.00760561	0.36645	-0.00598974	-0.000645273	0.911061	1.58492	1.0473											0.0697403	0.0680438	-0.217302	0.0580901	0.0521577	0.302457	9.02568	2.17061
3.13646	40.0145		0.166833	7.89224					0.0667333	21.9722		5.52218	-3.32239		-0.00139197	0.0297558	0.721639	0.0155791	0.0278354	1.31862	3.2032	1.63878		-0.0114642	0.00732605	0.372796	-0.00600939	-0.000512085	0.916962	1.6016	1.00536											0.0714264	0.0701455	-0.225001	0.0608606	0.0543722	0.295049	9.19251	2.09072
3.15315	40.6766		0.183517	8.31524					0.0834166	25.1869		5.68901	-3.35694		-0.000751178	0.0288475	0.727519	0.0155286	0.0280195	1.32693	3.21988	1.55775		-0.0113712	0.00684679	0.379483	-0.00551231	-0.000503086	0.923357	1.61828	0.990095											0.0732896	0.0719965	-0.232915	0.062873	0.0561433	0.286438	9.35934	2.09179
3.16983	40.6509		0.2002	8.78172					0.1001	28.8075		5.85585	-3.50247		-0.000691566	0.0291932	0.733985	0.0154618	0.0280974	1.3366	3.23656	1.53899		-0.0114154	0.00669871	0.385552	-0.00545002	3.24525e-05	0.930253	1.63497	0.94089											0.0757615	0.0744053	-0.240445	0.0645672	0.0578819	0.279202	9.52618	2.19951
3.18651	40.7796		0.216883	9.31641					0.116783	32.486		6.02268	-3.4124		-0.000234259	0.0285104	0.741848	0.0156695	0.0286647	1.34711	3.25325	1.50522		-0.0114331	0.00632072	0.39252	-0.005297	-2.37146e-05	0.936719	1.65165	0.929192											0.0775785	0.0761328	-0.248103	0.0657865	0.0596402	0.271162	9.69301	2.23596
3.2032	41.0825		0.233567	9.81034					0.133467	35.6999		6.18951	-3.93997		0.000108225	0.0283611	0.747558	0.0165352	0.0290488	1.35614	3.26993	1.54752		-0.0114106	0.00607218	0.398748	-0.00513937	0.000182534	0.942318	1.66833	0.906767											0.0798162	0.078475	-0.256625	0.0679085	0.0611674	0.262776	9.85984	2.31619
3.21988	41.4762		0.25025	10.2035					0.15015	38.5698		6.35635	-3.47309		0	0	0	0.0155	0.0214891	0.567126	0.0166833	2.67489		-0.0112531	0.00599077	0.404976	-0.00463325	0.000309197	0.94919	1.68502	0.918371											0.0819616	0.0809956	-0.264605	0.0688762	0.0623594	0.254362	10.0267	2.51243
3.23656	41.4247		0.266933	10.6505					0.166833	42.5192		6.52318	-4.06643		-0.000243223	-0.000165643	-2.94757e-05	0.0154402	0.0212198	0.567299	0.0333666	2.67636		-0.0110906	0.00571991	0.411238	-0.00449686	0.000366689	0.956267	1.7017	0.892767											0.0845975	0.0825892	-0.2733	0.0702368	0.0631923	0.245079	10.1935	2.66561
3.25325	40.649		0.283616	11.3039					0.183517	44.8602		6.69001	-4.20906		-0.000271831	-0.000299751	0.000148026	0.0154589	0.0213489	0.567597	0.05005	2.70002		-0.0108721	0.00543858	0.418166	-0.00422947	0.000791994	0.963603	1.71838	0.851488											0.0877184	0.0841	-0.282178	0.0722814	0.0647172	0.237094	10.3603	2.732
3.26993	40.4964		0.3003	11.7748					0.2002	46.4921		6.85685	-3.94904		-0.000171474	-5.72679e-05	4.53434e-05	0.0152208	0.0212166	0.567681	0.0667333	2.64857		-0.0109588	0.00514125	0.424875	-0.00405402	0.00116736	0.971413	1.73507	0.835116											0.0889841	0.0866794	-0.290781	0.0738598	0.0660793	0.228936	10.5272	2.81513
0	0		0.316983	12.0474					0.216883	47.8827		7.02368	-4.10389		-0.000207844	-3.98317e-05	0.000340293	0.0151096	0.0209181	0.567786	0.0834166	2.61927		-0.0109388	0.00453686	0.431377	-0.00417773	0.00112902	0.978306	1.75175	0.793114											0.0905428	0.0887757	-0.299287	0.0761405	0.0671973	0.220685	10.694	2.85633
0.0166833	1.08836		0.333666	12.5959					0.233567	52.512		7.19051	-4.05214		-0.00034283	2.50517e-05	0.000619986	0.014928	0.02058	0.568106	0.1001	2.58361		-0.0106913	0.00410532	0.437536	-0.00429543	0.00157934	0.985566	1.76843	0.718904											0.0928069	0.0907332	-0.308446	0.0781925	0.0686042	0.211594	10.8608	2.91926
0.0333666	1.2934		0.35035	12.8706					0.25025	54.8837		7.35735	-3.99377		-0.000289915	1.95252e-05	0.00119806	0.0149761	0.0203704	0.568412	0.116783	2.56807		-0.010505	0.00368462	0.44421	-0.00398656	0.00131825	0.992334	1.78512	0.724845											0.0940106	0.0927225	-0.318145	0.0797935	0.0705139	0.203049	11.0277	2.89637
0.05005	1.50862		0.367033	13.3259					0.266933	57.2399		7.52418	-4.17488		-0.000209644	-1.5288e-05	0.00156402	0.0148554	0.0200669	0.568589	0.133467	2.53509		-0.0104762	0.0032724	0.451123	-0.00348236	0.00106168	0.999717	1.8018	0.766019											0.0954051	0.0944887	-0.326849	0.0816073	0.0717563	0.193183	11.1945	2.92729
0.0667333	1.74241		0.383716	13.91					0.283616	60.2523		7.69101	-4.30206		-0.000182394	0.000129861	0.00193033	0.0146477	0.0199501	0.5686	0.15015	2.5013		-0.0102573	0.00292166	0.457816	-0.003062	0.000996097	1.00639	1.81848	0.777901											0.0961502	0.0970104	-0.336427	0.0829934	0.0733447	0.183606	11.3613	2.98058
0.0834166	2.12143		0.4004	14.5081					0.3003	64.0623		7.85784	-4.21662		-3.51629e-06	4.66267e-05	0.00231132	0.0144355	0.019477	0.569181	0.166833	2.44531		-0.0101889	0.00265534	0.464893	-0.00305991	0.00110331	1.01341	1.83517	0.762067											0.0984389	0.0984777	-0.345541	0.0848391	0.0750325	0.175056	11.5282	2.98033
0.1001	2.51178		0.417083	15.1346					0.316983	64.5717		8.02468	-4.54106		-7.35284e-05	0.00037344	0.00292133	0.0143923	0.0189803	0.569592	0.183517	2.38163		-0.0101331	0.00228446	0.471403	-0.00299178	0.0011552	1.02046	1.85185	0.754443											0.100428	0.100637	-0.355139	0.0857612	0.0766027	0.165698	11.695	3.09435
0.116783	2.7586		0.433766	15.4755					0.333666	66.7389		8.19151	-4.52365		-2.16875e-05	0.000371348	0.0036358	0.0141814	0.0187421	0.569653	0.2002	2.34925		-0.0102031	0.00209297	0.478491	-0.00296111	0.00111304	1.02804	1.86853	0.761889											0.101965	0.102981	-0.365397	0.0868218	0.07799	0.156516	11.8618	3.20458
0.133467	3.06761		0.45045	15.994					0.35035	69.8133		8.35834	-4.84878		0.000372554	0.000355696	0.00427211	0.0140983	0.0182227	0.570066	0.216883	2.28037		-0.0104314	0.00199493	0.485476	-0.00235653	0.00138802	1.03621	1.88522	0.842371											0.10329	0.104949	-0.375194	0.0882374	0.0798464	0.146697	12.0287	3.20997
0.15015	3.30335		0.467133	16.5193					0.367033	71.9162		8.52518	-4.34168		0.000398598	0.000508977	0.00504806	0.0139008	0.0178756	0.570666	0.233567	2.22721		-0.0106571	0.00183158	0.492738	-0.00219541	0.00139076	1.04418	1.9019	0.880309											0.105435	0.106525	-0.385335	0.0895591	0.0810396	0.137754	12.1955	3.28525
0.166833	3.78966		0.483816	17.0371					0.383716	75.1008		8.69201	-4.76626		0.000480448	0.000772974	0.00570687	0.0136877	0.0175197	0.570917	0.25025	2.16102		-0.010445	0.00170277	0.499971	-0.00220579	0.00184815	1.05246	1.91858	0.854508											0.107546	0.108979	-0.395657	0.0906578	0.0825614	0.1285	12.3623	3.42328
0.183517	4.06325		0.5005	17.4071					0.4004	76.3284		8.85884	-4.72475		0.000446154	0.00139049	0.0067237	0.0133717	0.0172241	0.571614	0.266933	2.07223		-0.0105817	0.00184965	0.507234	-0.00200713	0.00179336	1.06056	1.93527	0.887834											0.10834	0.111305	-0.405928	0.0922655	0.0839391	0.118613	12.5292	3.46244
0.2002	4.20602		0.517183	17.8701					0.417083	77.601		9.02568	-4.96964		0.000445743	0.00140675	0.00754289	0.0126351	0.0170471	0.572746	0.283616	2.00931		-0.0103707	0.00150379	0.514582	-0.00202293	0.00141518	1.06812	1.95195	0.864053											0.109665	0.113713	-0.416645	0.0935307	0.084849	0.109533	12.696	3.59595
0.216883	4.42113		0.533866	18.5685					0.433766	78.8822		9.19251	-5.00899		0.000748045	0.00129245	0.00832097	0.0125289	0.0167498	0.573131	0.3003	1.97076		-0.0101884	0.00118538	0.521956	-0.00161501	0.0013895	1.07562	1.96863	0.887395											0.111324	0.115922	-0.427002	0.0951511	0.0863908	0.0990041	12.8628	3.66251
0.233567	4.88178		0.55055	18.9541					0.45045	81.738		9.35934	-4.96927		0.000820466	0.00141463	0.00907881	0.0122744	0.015776	0.57398	0.316983	1.8625		-0.0102858	0.00114559	0.529059	-0.00121199	0.00127952	1.08323	1.98532	0.938166											0.112892	0.11784	-0.437926	0.0964425	0.0877279	0.0890062	13.0297	3.72566
0.25025	5.43102		0.567233	19.1209					0.467133	81.5386		9.52618	-5.15117		0.000804363	0.00202937	0.010156	0.0121157	0.0153303	0.574627	0.333666	1.77171		-0.0103953	0.00117677	0.536203	-0.000788864	0.00116253	1.09116	2.002	0.991704											0.11487	0.119674	-0.44865	0.0973729	0.0890817	0.0791045	13.1965	3.82048
0.266933	5.52605		0.583916	19.4027					0.483816	84.4849		9.69301	-5.21858		0.00108831	0.00193367	0.0115613	0.0119798	0.014541	0.575491	0.35035	1.69222		-0.0103494	0.00108123	0.543846	-0.000637078	0.000766432	1.09914	2.01868	1.00254											0.115696	0.122673	-0.460061	0.0986723	0.0907071	0.0690714	13.3633	3.91547
0.283616	5.8633		0.6006	19.5941					0.5005	86.029		9.85984	-5.03304		0.00109815	0.00238616	0.0123043	0.0117675	0.0141852	0.576511	0.367033	1.61501		-0.0103467	0.00102579	0.551388	-0.000318799	0.00127121	1.1088	2.03537	1.03096											0.117194	0.124531	-0.471667	0.0998808	0.0919611	0.0590687	13.5302	3.97559
0.3003	5.97326		0.617283	20.2463					0.517183	87.1788		10.0267	-5.58732		0.00126237	0.00262064	0.0136085	0.0112188	0.0141113	0.577635	0.383716	1.54411		-0.0103409	0.000917142	0.558521	-6.22563e-05	0.00142958	1.11609	2.05205	1.05742											0.118578	0.126488	-0.483262	0.100574	0.0934845	0.0492084	13.697	4.03868
0.316983	6.41957		0.633966	20.5731					0.533866	87.3626		10.1935	-5.11474		0.00128086	0.00292824	0.0145077	0.0108062	0.0138756	0.578569	0.4004	1.47369		-0.0104046	0.000830481	0.565782	-0.000265817	0.00132274	1.12551	2.06873	1.03894											0.120939	0.128323	-0.494944	0.101756	0.0955422	0.0382047	13.8638	4.07483
0.333666	6.81288		0.65065	21.2193					0.55055	89.5163		10.3603	-5.65278		0.00145371	0.00301983	0.0161062	0.0104165	0.0132973	0.57972	0.417083	1.386		-0.0102117	0.000447884	0.573025	8.99327e-05	0.00148101	1.13438	2.08542	1.05661											0.122382	0.130222	-0.506937	0.103622	0.0973215	0.0274154	14.0307	4.05418
0.35035	6.93266		0.667333	21.5027					0.567233	90.2221		10.5272	-5.35962		0.00186174	0.00329096	0.0174563	0.0102574	0.0123739	0.580631	0.433766	1.25816		-0.0103601	0.000260386	0.580606	0.000106511	0.000984507	1.14215	2.1021	1.07037											0.124534	0.132338	-0.519308	0.104479	0.0980916	0.0166922	14.1975	4.23457
0.367033	7.3424		0.684016	21.9035					0.583916	92.2612		10.694	-5.45791		0.0020365	0.00367054	0.0188029	0.00990765	0.0120524	0.581753	0.45045	1.17011		-0.0103219	-0.000243181	0.587358	0.000738537	0.00101112	1.15137	2.11878	1.13063											0.125627	0.13436	-0.531696	0.105898	0.0990819	0.00553072	14.3643	4.30272
0.383716	7.74886		0.7007	22.3564					0.6006	93.9644		10.8608	-5.95182		0.00273676	0.00366756	0.0202095	0.00972971	0.0113574	0.583059	0.467133	1.05794		-0.00995841	-0.000137832	0.594911	0.000679349	0.000663805	1.16111	2.13547	1.07939											0.127026	0.136514	-0.544393	0.107098	0.100005	-0.00513749	14.5312	4.41052
0.4004	7.94403		0.717383	22.7467					0.617283	95.6972		11.0277	-5.69469		0.00273049	0.00414419	0.0217248	0.00910204	0.0109945	0.584076	0.483816	0.953098		-0.0100025	-0.000526168	0.603216	0.00119072	0.000505	1.16867	2.15215	1.13882											0.128245	0.13902	-0.557542	0.108371	0.101068	-0.0162244	14.698	4.52501
0.417083	8.08522		0.734066	22.998					0.633966	97.1695		11.1945	-5.89879		0.00292272	0.00421896	0.022835	0.00879944	0.0104625	0.584729	0.5005	0.874239		-0.0100027	-0.000811684	0.610385	0.00147335	0.000384058	1.17754	2.16883	1.16545											0.128932	0.141448	-0.571223	0.109404	0.102217	-0.0270553	14.8648	4.60419
0.433766	8.43392		0.750749	23.5425					0.65065	99.1655		11.3613	-5.95763		0.00318218	0.00428073	0.0243105	0.00860071	0.0099904	0.585377	0.517183	0.803781		-0.00953412	-0.00131779	0.618121	0.00186324	-5.26644e-05	1.18743	2.18552	1.15392											0.130509	0.143839	-0.585006	0.11054	0.103082	-0.0389274	15.0317	4.75105
0.45045	8.87193		0.767433	23.9916					0.667333	99.3863		11.5282	-5.80411		0.00326046	0.00472471	0.0263379	0.00850035	0.00945273	0.586421	0.533866	0.721951		-0.00962403	-0.00119768	0.625757	0.00229507	-0.000162655	1.19681	2.2022	1.2002											0.132219	0.145613	-0.598868	0.11149	0.10445	-0.0496901	15.1985	4.79714
0.467133	9.06076		0.784116	24.5046					0.684016	100.402		11.695	-5.92578		0.00349542	0.00465073	0.0279934	0.00825831	0.00883335	0.587753	0.55055	0.64879		-0.00948746	-0.00176067	0.632901	0.00221376	-0.000232802	1.20608	2.21888	1.17943											0.133279	0.147977	-0.612782	0.112454	0.105223	-0.0609424	15.3653	4.92549
0.483816	9.56262		0.800799	24.6964					0.7007	101.347		11.8618	-6.0179		0.00380714	0.00497737	0.0296135	0.00790536	0.00850685	0.590142	0.567233	0.552833		-0.00949639	-0.00152999	0.640722	0.00249907	-0.00075202	1.21507	2.23557	1.19898											0.135219	0.149277	-0.627137	0.113294	0.106624	-0.0724544	15.5322	4.94158
0.5005	9.50154		0.817483	25.0054					0.717383	101.731		12.0287	-6.13267		0.00405824	0.00490284	0.0314666	0.00744316	0.00799644	0.592304	0.583916	0.468463		-0.00946151	-0.00170734	0.648073	0.00268615	-0.000929281	1.22437	2.25225	1.21003											0.135815	0.15189	-0.641508	0.11411	0.107434	-0.0846189	15.699	5.07655
0.517183	9.81501		0.834166	24.9247					0.734066	103.658		12.1955	-6.24405		0.00416704	0.00504623	0.0329541	0.00710296	0.00779364	0.594437	0.6006	0.410304		-0.00921499	-0.00231552	0.655918	0.00276381	-0.0012128	1.2336	2.26893	1.19294											0.136947	0.154325	-0.656856	0.114942	0.108987	-0.0964174	15.8658	5.13839
0.533866	10.209		0.850849	25.4687					0.750749	104.607		12.3623	-6.30297		0.00440698	0.00555191	0.0348861	0.0066208	0.00715128	0.596157	0.617283	0.278796		-0.00910248	-0.00260106	0.664533	0.00325381	-0.00145743	1.24319	2.28562	1.2285											0.137629	0.15641	-0.672123	0.115883	0.110242	-0.109173	16.0327	5.17989
0.55055	10.5539		0.867533	25.7551					0.767433	106.027		12.5292	-6.36021		0.00465261	0.00563303	0.0370033	0.00665044	0.00645265	0.596867	0.633966	0.220991		-0.00865221	-0.00282689	0.671472	0.00360077	-0.00166704	1.25319	2.3023	1.21206											0.138203	0.159047	-0.68836	0.116504	0.111562	-0.120567	16.1995	5.25349
0.567233	10.6965		0.884216	26.0233					0.784116	106.323		12.696	-6.50092		0.00476661	0.00607138	0.0391606	0.00641784	0.00583403	0.598765	0.65065	0.170801		-0.00868019	-0.00312714	0.679773	0.0033807	-0.0017357	1.26458	2.31898	1.18932											0.139654	0.161311	-0.703907	0.117474	0.112334	-0.132518	16.3663	5.37543
0.583916	11.1426		0.900899	26.4048					0.800799	108.493		12.8628	-6.37		0.0047952	0.00654641	0.0409484	0.0062705	0.00538615	0.600751	0.667333	0.192099		-0.00869946	-0.00302038	0.688341	0.00403009	-0.00187124	1.27445	2.33567	1.24925											0.140459	0.163907	-0.721114	0.118236	0.112915	-0.144081	16.5332	5.50611
0.6006	11.6308		0.917583	26.6688					0.817483	108.097		13.0297	-6.69875		0.00486364	0.00686208	0.0428695	0.00613112	0.00470237	0.602127	0.684016	0.25655		-0.00856282	-0.00338208	0.695996	0.00362807	-0.00189308	1.28403	2.35235	1.19648											0.141161	0.165972	-0.738024	0.118719	0.113561	-0.157661	16.7	5.61051
0.617283	11.4708		0.934266	27.1894					0.834166	110.726		13.1965	-6.46089		0.00506996	0.00681583	0.0452555	0.00602077	0.00428228	0.603476	0.7007	0.277751		-0.00863997	-0.00369422	0.704266	0.00398549	-0.00205769	1.29435	2.36903	1.23597											0.142135	0.168114	-0.75542	0.119633	0.114266	-0.16929	16.8668	5.68622
0.633966	11.8907		0.950949	27.3274					0.850849	113.226		13.3633	-6.73068		0.00509127	0.00714516	0.0470078	0.00586101	0.00394604	0.605064	0.717383	0.337825		-0.00876696	-0.00361761	0.711941	0.00432914	-0.00217557	1.30557	2.38572	1.27144											0.1429	0.170661	-0.772927	0.120143	0.115172	-0.183226	17.0337	5.80716
0.65065	11.9698		0.967633	27.4755					0.867533	114.853		13.5302	-6.90093		0.00530728	0.00724507	0.0494406	0.00569244	0.00312847	0.607266	0.734066	0.424666		-0.00852139	-0.0042472	0.721143	0.00423537	-0.00245815	1.31588	2.4024	1.2408											0.14338	0.17303	-0.791668	0.120267	0.115753	-0.195897	17.2005	5.9188
0.667333	12.1157		0.984316	27.6252					0.884216	115.561		13.697	-6.95841		0.00545035	0.00753189	0.0512393	0.0056313	0.00273219	0.608897	0.750749	0.493478		-0.0085683	-0.00416281	0.729477	0.00425328	-0.00269557	1.32709	2.41908	1.2371											0.14409	0.175288	-0.810963	0.120834	0.116662	-0.209422	17.3673	5.98547
0.684016	12.5608		1.001	28.164					0.900899	114.842		13.8638	-6.6871		0.00538912	0.00775295	0.0533661	0.00577397	0.00220667	0.610684	0.767433	0.571544		-0.0080069	-0.0048263	0.737992	0.00444728	-0.00284348	1.33767	2.43577	1.20474											0.144828	0.177235	-0.829915	0.120857	0.117808	-0.222575	17.5342	6.02292
0.7007	12.7685		1.01768	28.6793					0.917583	114.341		14.0307	-7.20738		0.00553521	0.00818559	0.0556359	0.00566206	0.00202393	0.612295	0.784116	0.634316		-0.00815073	-0.00508903	0.746028	0.00463716	-0.00296314	1.34914	2.45245	1.23135											0.146196	0.179144	-0.850266	0.121496	0.118578	-0.237086	17.701	6.08885
0.717383	13.0815		1.03437	28.8247					0.934266	112.242		14.1975	-7.3851		0.00543797	0.00844898	0.058012	0.0056277	0.00139995	0.613808	0.800799	0.726892		-0.00840633	-0.00521201	0.754716	0.00487733	-0.0031718	1.35868	2.46913	1.27473											0.148593	0.180519	-0.870483	0.121774	0.118897	-0.250353	17.8678	6.18515
0.734066	13.347		1.05105	29.4096								14.3643	-7.36113		0.00548197	0.00879493	0.0606968	0.00552264	0.00108907	0.616743	0.817483	0.793983		-0.00854156	-0.00538398	0.762657	0.00569255	-0.00278211	1.3696	2.48582	1.36572											0.149344	0.183402	-0.891323	0.121514	0.11939	-0.264453	18.0347	6.35353
0.750749	13.675		1.06773	29.5283								14.5312	-7.57557		0.00556095	0.00898903	0.0633801	0.00554441	0.000622735	0.618065	0.834166	0.864127		-0.00814529	-0.00599397	0.770881	0.0053557	-0.00290167	1.38116	2.5025	1.30014											0.150411	0.185083	-0.913455	0.121261	0.119875	-0.278646	18.2015	6.41979
0.767433	13.8612		1.08442	29.7127								14.698	-7.44138		0.00567391	0.00927032	0.0658133	0.00567975	-2.63556e-05	0.620398	0.850849	0.960378		-0.00778293	-0.0064166	0.779357	0.00579175	-0.00332692	1.39266	2.51918	1.30038											0.151526	0.186748	-0.934725	0.12091	0.119494	-0.293309	18.3683	6.5718
0.784116	14.081		1.1011	30.4534								14.8648	-8.09237		0.00592625	0.00920827	0.0680882	0.00569498	-0.00037438	0.622951	0.867533	0.989706		-0.00807853	-0.00684646	0.788412	0.00589342	-0.00299176	1.40421	2.53586	1.34832											0.153435	0.188568	-0.958371	0.120766	0.118972	-0.308259	18.5352	6.74449
0.800799	14.4228		1.11778	30.3643								15.0317	-7.84914		0.00593765	0.00953675	0.0708677	0.00572334	-0.000736711	0.625396	0.884216	1.0616		-0.00797484	-0.00707512	0.79713	0.00582516	-0.00302323	1.41406	2.55255	1.3355											0	0	0	0.00307421	0.0118364	0.6498	0.0166833	1.07817
0.817483	14.6335		1.13447	31.0597								15.1985	-7.51616		0.00604253	0.00968748	0.0732711	0.00586243	-0.00101164	0.627722	0.900899	1.10564		-0.00824525	-0.00751244	0.806178	0.00593849	-0.00276587	1.42584	2.56923	1.38269											0.000252444	-0.000671348	0.000933508	0.000887847	0.0134459	0.650428	0.183517	1.24643
0.834166	15.1848		1.15115	31.3652								15.3653	-8.15752		0.00629724	0.00990293	0.0760824	0.00592732	-0.00140418	0.629434	0.917583	1.17124		-0.00818794	-0.00805491	0.81513	0.00608866	-0.00266987	1.43781	2.58591	1.40372											9.67462e-05	-0.00202527	0.00117533	-0.00170881	0.0149987	0.648499	0.35035	1.51492
0.850849	15.2971		1.16783	31.5961								15.5322	-7.93778		0.00634615	0.0102196	0.078903	0.00597426	-0.00191099	0.631536	0.934266	1.25806		-0.0082241	-0.00771357	0.823841	0.00662368	-0.00215378	1.4506	2.6026	1.44906											-0.000143065	-0.00302545	0.00236926	-0.00458874	0.0158341	0.64547	0.517183	1.72579
0.867533	15.5435		1.18452	31.8919								15.699	-7.92521		0.00640587	0.010254	0.0812472	0.00606662	-0.00239799	0.63351	0.950949	1.31285		-0.00813384	-0.00796344	0.833052	0.00544647	-0.00295746	1.46066	2.61928	1.3211											-0.000508799	-0.00405463	0.00316298	-0.00799932	0.0169291	0.643445	0.684016	1.99298
0.884216	15.577		1.2012	31.5115								15.8658	-8.11647		0.00631577	0.0106345	0.083987	0.00604662	-0.00304153	0.635753	0.967633	1.42012		-0.00825556	-0.00854779	0.84193	0.00629087	-0.00242363	1.47237	2.63596	1.4341											-0.000835753	-0.00480006	0.00331476	-0.0104746	0.0172853	0.640308	0.850849	2.16643
0.900899	15.6762		1.21788	31.8638								16.0327	-8.55128		0.00640041	0.0106612	0.0864394	0.00606619	-0.00345552	0.637595	0.984316	1.46761		-0.00821912	-0.00893748	0.850914	0.00645518	-0.00231718	1.48419	2.65265	1.45621											-0.00174675	-0.00505518	0.00294797	-0.0133139	0.0164652	0.639965	1.01768	2.19644
0.917583	16.0794		1.23457	32.1658								16.1995	-8.52942		0.00657628	0.0109197	0.0893118	0.00642983	-0.00398889	0.639987	1.001	1.55088		-0.00840055	-0.00919433	0.859302	0.00714046	-0.00243923	1.49671	2.66933	1.52285											-0.00265864	-0.00502227	0.00234553	-0.013272	0.0161167	0.638656	1.18452	2.12889
0.934266	16.2362		1.25125	32.3749								16.3663	-8.63624		0.00674319	0.0109301	0.0927393	0.00669	-0.00443127	0.642451	1.01768	1.60069		-0.00837276	-0.00969371	0.868714	0.00700524	-0.00176593	1.50954	2.68601	1.54651											-0.00364965	-0.00527285	0.000880433	-0.0135399	0.0151153	0.637964	1.35135	2.03709
0.950949	16.7143		1.26793	32.7472								16.5332	-9.00358		0.00680415	0.010974	0.095478	0.00702994	-0.00465631	0.645074	1.03437	1.62921		-0.00824939	-0.00990573	0.877444	0.00761959	-0.00216988	1.52309	2.7027	1.56627											-0.00518456	-0.00462668	-0.00042178	-0.0132505	0.0132723	0.638325	1.51818	1.76049
0.967633	16.6616		1.28462	32.9386								16.7	-8.9636		0.0068163	0.011185	0.098638	0.00715084	-0.00502665	0.647422	1.05105	1.69244		-0.00804511	-0.0104148	0.88695	0.00805516	-0.00174484	1.53733	2.71938	1.61053											-0.00660112	-0.00390176	-0.00230221	-0.0119949	0.0124606	0.638151	1.68502	1.54091
0.984316	17.1773		1.3013	33.3331								16.8668	-9.30411		0.00697272	0.0113184	0.101332	0.00729309	-0.00496426	0.650278	1.06773	1.69932		0	0	0	-0.0107636	0.00271465	0.590132	0.0166833	1.07763											-0.00839646	-0.00360924	-0.00417908	-0.0110056	0.0116937	0.637886	1.85185	1.38502
1.001	17.1931		1.31798	33.2159								17.0337	-9.21148		0.00703579	0.0115095	0.104683	0.00766268	-0.00528391	0.653167	1.08442	1.75495		0	0	0	-0.0107636	0.00271465	0.590132	0.0333666	1.07763											-0.00977148	-0.00309508	-0.00664301	-0.0105755	0.0108434	0.636242	2.01868	1.24411
1.01768	17.3856		1.33467	33.43								17.2005	-9.52023		0.00706608	0.0115721	0.107542	0.00781946	-0.00566617	0.655539	1.1011	1.80348		-0.000334841	9.10904e-05	0.000393662	-0.010837	0.00271108	0.590511	0.05005	1.05081											-0.0109711	-0.00232824	-0.00880384	-0.0111489	0.0103479	0.634976	2.18552	1.12813
1.03437	17.433		1.35135	33.8792								17.3673	-9.52218		0.00694778	0.0118519	0.11072	0.00828288	-0.0059731	0.65784	1.11778	1.87125		-0.000660994	0.000156325	0.000835636	-0.0108734	0.00252381	0.590783	0.0667333	1.01802											-0.0116149	-0.00226901	-0.0113774	-0.0118293	0.00914314	0.630956	2.35235	1.01803
1.05105	17.8197		1.36803	33.9012								17.5342	-9.92018		0.0070696	0.0118591	0.113149	0.00852079	-0.00600415	0.660408	1.13447	1.8757		-0.000925571	0.000216152	0.00158787	-0.0109877	0.00243154	0.591273	0.0834166	1.00099											-0.0122163	-0.00231935	-0.013525	-0.0136307	0.00920369	0.626708	2.51918	1.03885
1.06773	18.2268		1.38472	34.5769								17.701	-10.103		0.00693689	0.01202	0.11662	0.00870389	-0.00637666	0.663452	1.15115	1.93569		-0.00116519	0.00023667	0.00267264	-0.0110109	0.00224005	0.591977	0.1001	0.976784											-0.0123188	-0.00261211	-0.0163047	-0.01545	0.0104492	0.62014	2.68601	1.20898
1.08442	18.5311		1.4014	34.6831								17.8678	-10.3595		0.00703552	0.0120589	0.119819	0.00876111	-0.00635067	0.666807	1.16783	1.93608		-0.0014308	0.000297214	0.00342606	-0.0111976	0.00224637	0.592659	0.116783	0.968335											-0.0130152	-0.00226392	-0.0185993	-0.0180185	0.0112389	0.614273	2.85285	1.30345
1.1011	18.4557		1.41808	34.8113								18.0347	-10.2593		0.00705803	0.0121431	0.123266	0.00934633	-0.00660833	0.669682	1.18452	1.98002		-0.00158646	0.000422108	0.00429316	-0.0112001	0.00215567	0.593377	0.133467	0.950041											-0.0131952	-0.00271096	-0.0216587	-0.0193856	0.0124134	0.608468	3.01968	1.48562
1.11778	18.4276		1.43477	35.1898								18.2015	-10.6021		0.00693068	0.012296	0.126553	0.00970829	-0.00693253	0.67236	1.2012	2.0386		-0.00181556	0.000450755	0.00554254	-0.0113963	0.00227304	0.594004	0.15015	0.949465											-0.0133587	-0.00272622	-0.0242966	-0.0215369	0.0137975	0.601674	3.18651	1.68706
1.13447	18.5895		1.45145	35.356								18.3683	-10.9292		0.00672816	0.0124709	0.129228	0.0101571	-0.00724525	0.675697	1.21788	2.09728		-0.00208972	0.000508698	0.00697703	-0.0116247	0.00234917	0.59475	0.166833	0.946531											-0.0134895	-0.00255001	-0.0274122	-0.0233602	0.0146539	0.59604	3.35335	1.82219
1.15115	19.0531		1.46813	35.3407								18.5352	-11.0455		0.00675326	0.0125553	0.132691	0.0103493	-0.00761528	0.677885	1.23457	2.15219		-0.00230176	0.000672836	0.00829809	-0.0116788	0.00237905	0.595672	0.183517	0.929624											-0.0140509	-0.00246613	-0.0312128	-0.0245844	0.0149986	0.589577	3.52018	1.88171
1.16783	19.0769		1.48482	35.827								18.702	-11.0759		0.00691257	0.0125716	0.13624	0.0105462	-0.00764137	0.681091	1.25125	2.15861		-0.00251499	0.000827059	0.00940576	-0.0118736	0.002433	0.596912	0.2002	0.925946											-0.0143597	-0.00200259	-0.0348722	-0.0249232	0.0145927	0.585035	3.68701	1.81761
1.18452	19.4575		1.5015	36.0335								18.8688	-11.7319		0.00687236	0.012552	0.139641	0.0107866	-0.00780214	0.684253	1.26793	2.17953		-0.00278285	0.000982217	0.010756	-0.0119223	0.00237834	0.598002	0.216883	0.901976											-0.0149834	-0.00127194	-0.0391715	-0.0253873	0.0146333	0.580639	3.85385	1.75635
1.2012	19.6605		1.51818	36.2499								19.0357	-12.1963		0.00672858	0.0127066	0.143193	0.0113096	-0.0080856	0.687206	1.28462	2.24122		-0.00317959	0.00102105	0.0125408	-0.0120935	0.00248584	0.599219	0.233567	0.882149											-0.0160013	-0.000228364	-0.04348	-0.0250102	0.0143942	0.575346	4.02068	1.58978
1.21788	20.1017		1.53487	36.4249								19.2025	-12.9121		0.00689729	0.012715	0.146753	0.0114014	-0.00828884	0.69005	1.3013	2.26423		-0.00333615	0.00105071	0.0141758	-0.0121347	0.00247877	0.600512	0.25025	0.870963											-0.0170289	0.000791983	-0.0478272	-0.024925	0.0141783	0.570439	4.18751	1.43996
1.23457	20.0428		1.55155	36.7062								19.3693	-12.1467		0.00640812	0.0130437	0.149941	0.0120727	-0.00863183	0.692429	1.31798	2.36484		-0.00348371	0.000979544	0.0157735	-0.0123054	0.00258175	0.601599	0.266933	0.876835											-0.0175132	0.00156743	-0.0522211	-0.0246798	0.0137393	0.564062	4.35435	1.31297
1.25125	20.2326		1.56823	37.1776								19.5362	-12.9814		0.00660274	0.013044	0.153305	0.0122082	-0.00870501	0.695099	1.33467	2.37381		-0.00382526	0.00110152	0.0176257	-0.0125246	0.00265957	0.602707	0.283616	0.865398											-0.0183287	0.00224719	-0.0570152	-0.0251173	0.0129946	0.559298	4.52118	1.1816
1.26793	20.2386		1.58492	37.2494								19.703	-13.5943		0.00666794	0.0131116	0.156853	0.0128013	-0.00907884	0.698606	1.35135	2.43339		-0.00402609	0.00105203	0.01927	-0.012581	0.00269082	0.604119	0.3003	0.853278											-0.0191916	0.00323693	-0.0618562	-0.0252675	0.0127769	0.553079	4.68801	1.05372
1.28462	20.4859		1.6016	37.4243								19.8698	-13.9816		0.0065907	0.0132448	0.160308	0.0129304	-0.0091565	0.701068	1.36803	2.46521		-0.00433024	0.00122652	0.0211079	-0.0126281	0.00220411	0.605516	0.316983	0.8191											-0.019398	0.00362837	-0.0668139	-0.0254042	0.01275	0.545306	4.85485	1.02216
1.3013	21.1014		1.61828	37.6301								20.0367	-13.7446		0.00640874	0.0133211	0.16405	0.013839	-0.0097753	0.704807	1.38472	2.56896		-0.00462498	0.00134631	0.0232615	-0.0125771	0.00199388	0.60695	0.333666	0.783131											-0.0200801	0.00403596	-0.0715581	-0.026909	0.0131464	0.536097	5.02168	1.07344
1.31798	21.0521		1.63497	37.5742								20.2035	-14.7476		0.00659953	0.0132089	0.167861	0.0141915	-0.00986419	0.708747	1.4014	2.5713		-0.00484415	0.00142814	0.0254321	-0.012761	0.00227768	0.60856	0.35035	0.782298											-0.0197793	0.0041104	-0.0774587	-0.0280937	0.0136079	0.527181	5.18851	1.19595
1.33467	21.0432		1.65165	37.9578								20.3703	-15.0426		0.00658338	0.0131932	0.171235	0.0143657	-0.0098148	0.712735	1.41808	2.56823		-0.00499507	0.00137011	0.0275942	-0.0127562	0.00219298	0.610366	0.367033	0.767274											-0.0203599	0.00457827	-0.0818853	-0.0304639	0.0137205	0.519122	5.35535	1.2988
1.35135	21.4293		1.66833	38.1448								0.0166833	-1.56816		0.00655901	0.0130564	0.174769	0.0150939	-0.00998693	0.716271	1.43477	2.59828		-0.00518854	0.00143708	0.0299229	-0.0128596	0.00226678	0.612364	0.383716	0.758975											-0.0202949	0.00498821	-0.0870754	-0.0316067	0.0141157	0.51028	5.52218	1.39386
1.36803	21.6293		1.68502	38.3508								0.183517	-1.69084		0.00649837	0.0130809	0.178877	0.0154649	-0.00978694	0.719283	1.45145	2.60246		-0.00557182	0.00162044	0.0321319	-0.0128852	0.00229189	0.614295	0.4004	0.722764											-0.0201765	0.0048359	-0.0926149	-0.0331705	0.0151689	0.5008	5.68901	1.60252
1.38472	21.7351		1.7017	38.5425								0.35035	-1.50556		0.00647907	0.0129498	0.1828	0.0156866	-0.00973708	0.722288	1.46813	2.59853		-0.00588675	0.00164245	0.0344394	-0.012942	0.00235865	0.616565	0.417083	0.69795											-0.0201878	0.00527588	-0.0981981	-0.0330723	0.0162489	0.49388	5.85585	1.63729
1.4014	22.0728		1.71838	38.9356								0.517183	-1.22602		0.00635467	0.0129914	0.186557	0.0156747	-0.00985221	0.725474	1.48482	2.62118		-0.00619845	0.00173	0.0370688	-0.0130019	0.00216409	0.618067	0.433766	0.672266											-0.0205639	0.00606391	-0.103976	-0.0340606	0.016507	0.48703	6.02268	1.65395
1.41808	22.4781		1.73507	39.0345								0.684016	-1.76449		0.00646898	0.0127938	0.190412	0.0163337	-0.00984462	0.729172	1.5015	2.62435		-0.00644956	0.00166813	0.0391632	-0.0130177	0.00211737	0.619673	0.45045	0.649753											-0.0207459	0.00659456	-0.109641	-0.0353989	0.0171839	0.479936	6.18951	1.75637
1.43477	22.5811		1.75175	39.144								0.850849	-1.85898		0.00635138	0.0127208	0.194522	0.0170071	-0.0100399	0.733628	1.51818	2.66903		-0.00674314	0.00187834	0.041862	-0.0128559	0.00211768	0.622218	0.467133	0.603922											-0.0209823	0.00719857	-0.116182	-0.0358531	0.0164447	0.472198	6.35635	1.70468
1.45145	22.8949		1.76843	39.3959								1.01768	-2.20117		0.00621409	0.0128903	0.198254	0.017706	-0.0103368	0.737296	1.53487	2.75238		-0.00732292	0.00196604	0.0445275	-0.0129043	0.00215983	0.623811	0.483816	0.552356											-0.0215159	0.00782248	-0.121918	-0.0361344	0.0162186	0.463697	6.52318	1.64892
1.46813	23.0285		1.78512	39.3465								1.18452	-1.88928		0.00633267	0.0126927	0.202283	0.0182976	-0.0100238	0.740874	1.55155	2.72925		-0.00759842	0.002091	0.0474807	-0.0129602	0.00222212	0.625974	0.5005	0.531189											-0.0218352	0.00879368	-0.128625	-0.0370186	0.0153058	0.455534	6.69001	1.61999
1.48482	23.2157		1.8018	39.8367								1.35135	-2.20514		0.00643887	0.012622	0.206273	0.0185775	-0.0101401	0.744713	1.56823	2.74293		-0.00787877	0.00210899	0.0507956	-0.0129807	0.00228509	0.627904	0.517183	0.506814											-0.0225514	0.00945667	-0.135579	-0.037098	0.0148086	0.447093	6.85685	1.52379
1.5015	23.4553		1.81848	40.5094								1.51818	-2.57043		0.00655517	0.0126878	0.210432	0.018886	-0.0101633	0.74821	1.58492	2.76429		-0.00819479	0.00198401	0.0535838	-0.0129006	0.00213924	0.630583	0.533866	0.467533											-0.0237334	0.00991442	-0.142044	-0.0358952	0.0148104	0.438757	7.02368	1.29311
1.51818	23.568		1.83517	40.5265								1.68502	-2.51398		0.00650927	0.0123336	0.214228	0.0193913	-0.0103106	0.752224	1.6016	2.77234		-0.00874258	0.00205921	0.0566541	-0.0127426	0.00205241	0.633045	0.55055	0.397614											-0.0239707	0.0103328	-0.148874	-0.0364015	0.0141194	0.42926	7.19051	1.28762
1.53487	23.6425		1.85185	40.5622								1.85185	-2.64789		0.0067393	0.0121958	0.217962	0.02001	-0.0103596	0.756053	1.61828	2.78436		-0.00909204	0.00216283	0.0599355	-0.0127717	0.00210219	0.635105	0.567233	0.366595											-0.0247066	0.0109625	-0.155564	-0.0347153	0.0161073	0.42411	7.35735	1.11219
1.55155	23.7429		1.86853	40.6355								2.01868	-2.68813		0.00684022	0.0118682	0.222194	0.0204659	-0.0103562	0.760305	1.63497	2.77353		-0.00939179	0.00202278	0.063118	-0.0128127	0.00192975	0.637861	0.583916	0.341153											-0.0249264	0.011079	-0.162222	-0.0356787	0.0162066	0.413091	7.52418	1.18619
1.56823	24.1693		1.88522	41.0818								2.18552	-3.20226		0.00679354	0.0120048	0.226301	0.0209145	-0.0104168	0.763968	1.65165	2.82142		-0.00974023	0.00210137	0.0661047	-0.0127774	0.00191005	0.640567	0.6006	0.303518											-0.0252188	0.0116317	-0.169159	-0.0356917	0.0174592	0.404196	7.69101	1.1975
1.58492	24.158		1.9019	41.2444								2.35235	-2.78588		0.00690436	0.0117605	0.230835	0.021235	-0.010605	0.767436	1.66833	2.83394		-0.0102756	0.00207134	0.0695625	-0.0126821	0.00153774	0.644047	0.617283	0.245842											-0.0253174	0.0120855	-0.176322	-0.0370597	0.0183571	0.395819	7.85784	1.33288
1.6016	24.213		1.91858	41.3221								2.51918	-2.66347		0.0069481	0.0117208	0.234675	0.0218073	-0.0107317	0.771532	1.68502	2.87106		-0.0104045	0.00178301	0.0729397	-0.0127366	0.0015491	0.64594	0.633966	0.23436											-0.0250615	0.0125011	-0.183339	-0.0386365	0.0175134	0.38517	8.02468	1.45809
1.61828	24.5015		1.93527	41.2929								2.68601	-3.14044		0.00690402	0.0119637	0.238882	0.0220149	-0.0105144	0.775116	1.7017	2.89155		-0.0108867	0.00211743	0.0763196	-0.0124936	0.00148858	0.64833	0.65065	0.17284											-0.0246672	0.0131063	-0.190881	-0.039874	0.0171358	0.375333	8.19151	1.59149
1.63497	24.6479		1.95195	41.8199								2.85285	-3.36511		0.00698617	0.0120481	0.243148	0.0223454	-0.0104452	0.779444	1.71838	2.90741		-0.0111272	0.00215159	0.0793452	-0.0123438	0.00144176	0.651092	0.667333	0.141148											-0.0248464	0.0137951	-0.198394	-0.0411656	0.0168816	0.364795	8.35834	1.68917
1.65165	24.828		1.96863	42.4775								3.01968	-3.16399		0.0069044	0.0118708	0.247447	0.0229779	-0.0104077	0.783377	1.73507	2.9344		-0.0116293	0.00208283	0.0827939	-0.0124796	0.00148836	0.654352	0.684016	0.104003											-0.0248691	0.0145189	-0.206451	-0.0418733	0.0168232	0.355478	8.52518	1.74909
1.66833	25.1769		1.98532	42.2944								3.18651	-3.36274		0.0069255	0.0119841	0.251768	0.0237272	-0.0104619	0.787246	1.75175	2.99729		-0.0119292	0.00216201	0.0864589	-0.0124216	0.00161802	0.657184	0.7007	0.0736673											-0.0249149	0.0151969	-0.213663	-0.0424682	0.0168364	0.344713	8.69201	1.80841
1.68502	25.2105		2.002	42.3439								3.35335	-3.41509		0.00707181	0.0117961	0.256564	0.0242838	-0.0104257	0.790023	1.76843	3.01613		-0.0124543	0.00194814	0.0904242	-0.0123315	0.00163151	0.660375	0.717383	0.0341412											-0.0252396	0.0158071	-0.221584	-0.0423177	0.0171379	0.337252	8.85884	1.75573
1.7017	25.5796		2.01868	42.6242								3.52018	-3.64295		0.00723758	0.0115995	0.26043	0.0251228	-0.01085	0.794269	1.78512	3.07766		-0.0128721	0.00193585	0.0941202	-0.0120855	0.00129624	0.663209	0.734066	0.102068											-0.025408	0.0162562	-0.229452	-0.0422498	0.0165202	0.325521	9.02568	1.73844
1.71838	25.405		2.03537	42.9497								3.68701	-3.73424		0.00733521	0.011462	0.264848	0.0252195	-0.0107563	0.79894	1.8018	3.05685		-0.0133916	0.00189652	0.0985772	-0.0119151	0.00130328	0.666391	0.750749	0.160566											-0.0257624	0.0167497	-0.237721	-0.0415282	0.0170561	0.316418	9.19251	1.62998
1.73507	25.6111		2.05205	43.2778								3.85385	-3.75452		0.00760783	0.0114246	0.268764	0.0256295	-0.0107194	0.802808	1.81848	3.06018		-0.0135817	0.00169232	0.102287	-0.0118669	0.00125104	0.669251	0.767433	0.178931											-0.0264052	0.0174087	-0.246027	-0.0413088	0.0172538	0.306373	9.35934	1.54553
1.75175	25.8193		2.06873	43.2601								4.02068	-4.04371		0.00770193	0.0115074	0.27325	0.0260955	-0.0108484	0.807505	1.83517	3.10169		-0.0139841	0.00165799	0.106008	-0.0116463	0.00108183	0.672904	0.784116	0.243351											-0.0265563	0.0175567	-0.254314	-0.0406384	0.0174462	0.297489	9.52618	1.46193
1.76843	26.0521		2.08542	43.1949								4.18751	-3.7206		0.00784982	0.0109968	0.278144	0.0262932	-0.0108767	0.810788	1.85185	3.07473		-0.0143776	0.0015653	0.110319	-0.0113236	0.000880946	0.676187	0.800799	0.316901											-0.0269774	0.0177222	-0.262896	-0.0411563	0.0172702	0.286475	9.69301	1.47919
1.78512	26.1547		2.1021	43.7561								4.35435	-4.15214		0.00794992	0.0108496	0.282409	0.0265415	-0.0107696	0.814612	1.86853	3.06679		-0.0148359	0.00165757	0.114401	-0.0113133	0.000760205	0.679779	0.817483	0.368378											-0.0273501	0.0179933	-0.27159	-0.0404756	0.0171834	0.276436	9.85984	1.37461
1.8018	26.468		2.11878	43.9722								4.52118	-4.00133		0.00815184	0.0107419	0.286805	0.0267408	-0.0106458	0.818298	1.88522	3.05187		-0.0151846	0.00159727	0.118277	-0.0111626	0.000548925	0.683353	0.834166	0.421426											-0.0275135	0.0182681	-0.279981	-0.0405816	0.0170338	0.267537	10.0267	1.37336
1.81848	26.4443		2.13547	43.9088								4.68801	-4.17215		0.0084514	0.010498	0.291632	0.0268253	-0.0107043	0.823046	1.9019	3.02212		-0.015565	0.00142477	0.12229	-0.0110103	0.000428185	0.687128	0.850849	0.472932											-0.027379	0.018631	-0.289294	-0.041705	0.0172692	0.256678	10.1935	1.50984
1.83517	26.3829		2.15215	44.2604								4.85485	-4.0535		0.00856387	0.0101833	0.295879	0.027386	-0.0107124	0.829284	1.91858	3.01804		-0.0159259	0.00126918	0.126581	-0.0108366	0.000291985	0.690117	0.867533	0.526878											-0.0275008	0.0190096	-0.297818	-0.0419527	0.0163942	0.245201	10.3603	1.54926
1.85185	26.3884		2.16883	44.2348								5.02168	-4.39079		0.00910393	0.010027	0.300051	0.0276563	-0.0106569	0.833718	1.93527	2.98039		-0.01647	0.00128894	0.131169	-0.0107708	0.000174616	0.693653	0.884216	0.591499											-0.0273629	0.0195829	-0.307231	-0.042919	0.0165044	0.234127	10.5272	1.67787
1.86853	26.9215		2.18552	43.7915								5.18851	-4.26486		0.00922655	0.00979804	0.304856	0.0277773	-0.010567	0.839556	1.95195	2.94924		-0.0170159	0.00122522	0.135492	-0.0106528	-0.000134746	0.697178	0.900899	0.66371											-0.0271793	0.0198259	-0.316167	-0.043568	0.0157772	0.224746	10.694	1.78757
1.88522	26.9178		2.2022	44.4401								5.35535	-4.51637		0.00923686	0.0097589	0.309709	0.0283076	-0.0105626	0.844731	1.96863	2.98176		-0.0173404	0.00129147	0.139765	-0.0107284	-8.02524e-05	0.700873	0.917583	0.689505											-0.0271333	0.0203417	-0.325258	-0.0443987	0.0149301	0.213378	10.8608	1.92393
1.9019	27.4641		2.21888	45.1202								5.52218	-4.47681		0.00934529	0.00966892	0.314121	0.0287358	-0.010524	0.848801	1.98532	2.99723		-0.0177132	0.00129497	0.144089	-0.0104403	-0.000320275	0.704766	0.934266	0.761288											-0.0269506	0.0203561	-0.335186	-0.0454472	0.0149263	0.201515	11.0277	2.05705
1.91858	27.7274		2.23557	45.2212								5.68901	-4.28959		0.0093873	0.00960931	0.319048	0.0288577	-0.0104823	0.852753	2.002	3.00083		-0.018169	0.00104421	0.148778	-0.0101755	-0.000609071	0.708931	0.950949	0.834867											-0.0274167	0.0207577	-0.344666	-0.0453154	0.0150162	0.19119	11.1945	2.00902
1.93527	27.632		2.25225	45.4318								5.85585	-4.46033		0.00935377	0.00947812	0.324018	0.0291084	-0.0105844	0.856451	2.01868	3.02706		-0.0186204	0.00137854	0.15301	-0.00993206	-0.000929282	0.713141	0.967633	0.919471											-0.0270882	0.0210506	-0.354498	-0.045921	0.0142259	0.179701	11.3613	2.14747
1.95195	27.883		2.26893	45.7258								6.02268	-4.61381		0.0094818	0.0091179	0.32875	0.0293693	-0.0106836	0.860653	2.03537	3.02026		-0.0190104	0.00130052	0.157816	-0.0100199	-0.00117842	0.71743	0.984316	0.954751											-0.0273818	0.0210538	-0.364433	-0.0452271	0.014686	0.168023	11.5282	2.03801
1.96863	28.0315		2.28562	45.8662								6.18951	-4.85186		0.009763	0.00876337	0.333457	0.0294394	-0.0107464	0.864668	2.05205	2.98596		-0.0195526	0.00136628	0.162593	-0.00991015	-0.00131738	0.721299	1.001	1.02632											-0.0278197	0.0214971	-0.374096	-0.0457424	0.0146252	0.157591	11.695	2.06759
1.98532	27.9934		2.3023	46.3442								6.35635	-4.58123		0.0100424	0.0084545	0.338113	0.0298937	-0.0107925	0.868406	2.06873	2.98476		-0.0199324	0.001467	0.166952	-0.00974048	-0.00158658	0.725317	1.01768	1.09163											-0.0280351	0.021696	-0.383978	-0.0456239	0.0142901	0.146354	11.8618	2.06093
2.002	28.0657		2.31898	46.721								6.52318	-4.63185		0.0102347	0.00852578	0.342882	0.0299673	-0.0104568	0.873958	2.08542	2.95141		-0.0203849	0.00155306	0.17192	-0.00945882	-0.00162022	0.729962	1.03437	1.168											-0.0285506	0.0221709	-0.393993	-0.0450519	0.014475	0.135677	12.0287	1.96879
2.01868	28.2611		2.33567	46.4591								6.69001	-4.95997		0.0104893	0.00845723	0.347267	0.030427	-0.010094	0.879504	2.1021	2.92915		-0.0207827	0.00140755	0.176464	-0.00905531	-0.00172549	0.73432	1.05105	1.24653											-0.0288039	0.0222832	-0.404221	-0.0449047	0.0141787	0.12468	12.1955	1.95195
2.03537	28.6073		2.35235	47.2026								6.85685	-4.92824		0.0106061	0.00820668	0.351827	0.0306242	-0.0100306	0.884187	2.11878	2.912		-0.0212454	0.00122983	0.18133	-0.00912504	-0.00172611	0.739011	1.06773	1.28152											-0.0286272	0.0225485	-0.414633	-0.0449775	0.013187	0.112634	12.3623	2.04646
2.05205	28.5836		2.36903	48.3292								7.02368	-4.78719		0.0107416	0.00796451	0.357267	0.0309786	-0.00960559	0.890752	2.13547	2.87588		-0.0216223	0.00176552	0.185916	-0.00889044	-0.00203111	0.743289	1.08442	1.36548											-0.0286945	0.0229002	-0.425142	-0.0450839	0.0127365	0.101246	12.5292	2.09818
2.06873	29.3328		2.38572	48.3385								7.19051	-5.15805		0.0108718	0.0075731	0.362059	0.0310639	-0.0092608	0.895411	2.15215	2.82181		-0.0221503	0.0015658	0.191161	-0.00849706	-0.00258945	0.747138	1.1011	1.47042											-0.0290149	0.0231472	-0.435745	-0.0452699	0.0126052	0.0897388	12.696	2.11149
2.08542	29.3155		2.4024	48.1142								7.35735	-4.91924		0.0113824	0.0069853	0.367795	0.0309963	-0.00926436	0.900571	2.16883	2.73709		-0.0224686	0.00115015	0.19642	-0.00834537	-0.00304455	0.751559	1.11778	1.52023											-0.0289945	0.0233871	-0.446588	-0.045701	0.0125236	0.0781737	12.8628	2.17477
2.1021	29.0779		2.41908	48.4675								7.52418	-5.32717		0.011419	0.00673434	0.372685	0.0307512	-0.00915152	0.905723	2.18552	2.68761		-0.0227321	0.000934733	0.201393	-0.00796233	-0.00329568	0.755897	1.13447	1.58709											-0.0290513	0.0235399	-0.457214	-0.0463435	0.0121564	0.0662879	13.0297	2.26468
2.11878	29.1698		2.43577	48.9083								7.69101	-4.94872		0.0116228	0.00672394	0.377215	0.031108	-0.00915933	0.912189	2.2022	2.69037		-0.0230284	0.000806869	0.206726	-0.00763754	-0.0035385	0.760317	1.15115	1.65474											-0.0286156	0.0239579	-0.468374	-0.046916	0.0121118	0.0547614	13.1965	2.38622
2.13547	29.3475		2.45245	48.9221								7.85784	-5.21253		0.0118541	0.00646489	0.38212	0.0316514	-0.00935902	0.917119	2.21888	2.71222		-0.023505	0.00104999	0.211738	-0.00755821	-0.00392952	0.764641	1.16783	1.73069											-0.0286739	0.024047	-0.479152	-0.0470658	0.0121978	0.0419232	13.3633	2.40427
2.15215	29.29		2.46913	49.0272								8.02468	-5.38951		0.0119908	0.00597564	0.387149	0.0320596	-0.00910454	0.922433	2.23557	2.68503		-0.0237209	0.000813376	0.216874	-0.00710991	-0.00458606	0.768787	1.18452	1.81265											-0.0284709	0.0241072	-0.490379	-0.0477145	0.0114719	0.0305231	13.5302	2.53051
2.16883	29.7042		2.48582	49.0713								8.19151	-5.4946		0.0121037	0.00575544	0.391711	0.0318205	-0.00876079	0.927086	2.25225	2.61847		-0.0241698	0.000763616	0.222592	-0.006817	-0.0047748	0.773716	1.2012	1.89299											-0.0286185	0.0242635	-0.50189	-0.0481804	0.0111406	0.0187199	13.697	2.59067
2.18552	30.196		2.5025	49.2392								8.35834	-5.10442		0.012563	0.00554872	0.397221	0.0322444	-0.00887386	0.932196	2.26893	2.61145		-0.0243041	0.000916664	0.227414	-0.00691805	-0.00486164	0.779079	1.21788	1.90213											-0.0283185	0.024569	-0.513491	-0.0482044	0.0109093	0.00610437	13.8638	2.6584
2.2022	30.2483		2.51918	49.651								8.52518	-5.5671		0.0130134	0.00518448	0.402485	0.0325669	-0.00823018	0.937935	2.28562	2.53572		-0.024524	0.000752029	0.233247	-0.00658691	-0.0053967	0.784846	1.23457	1.96881											-0.0286187	0.0249167	-0.524638	-0.0489264	0.0102592	-0.0051101	14.0307	2.75992
2.21888	29.9016		2.53586	49.5574								8.69201	-5.58271		0.0131199	0.00509514	0.407148	0.0325988	-0.00834054	0.943719	2.3023	2.52515		-0.0247832	0.000964069	0.238689	-0.00701001	-0.00586108	0.789619	1.25125	1.97919											-0.0285568	0.025274	-0.536657	-0.0487417	0.0098672	-0.0180564	14.1975	2.80321
2.23557	30.0162		0	0								8.85884	-5.25808		0.0132345	0.00487155	0.411951	0.032692	-0.00827838	0.949785	2.31898	2.50022		-0.0249348	0.000907381	0.243742	-0.00670395	-0.00652709	0.793882	1.26793	2.04964											-0.0285567	0.0257577	-0.548968	-0.0485909	0.00964035	-0.029927	14.3643	2.83604
2.25225	30.0975		0.0166833	1.43449								9.02568	-5.39401		0.0132579	0.00486358	0.416972	0.033109	-0.00800176	0.954928	2.33567	2.51785		-0.025299	0.000967523	0.249549	-0.00651049	-0.00669905	0.798863	1.28462	2.11563											-0.0288993	0.0260982	-0.56124	-0.0481249	0.0094079	-0.042836	14.5312	2.81162
2.26893	29.715		0.0333666	1.82851								9.19251	-5.98744		0.0138126	0.00459543	0.422878	0.0332324	-0.00795462	0.960444	2.35235	2.46292		-0.0254248	0.001131	0.254131	-0.00633547	-0.00707349	0.804228	1.3013	2.1631											-0.0290686	0.0264094	-0.573873	-0.0482908	0.00881468	-0.0545054	14.698	2.87236
2.28562	30.292		0.05005	2.2114								9.35934	-5.60696		0.0139149	0.0043665	0.427065	0.0332244	-0.00751377	0.966287	2.36903	2.40758		-0.025603	0.000938709	0.259756	-0.00663888	-0.00740503	0.810153	1.31798	2.15576											-0.0288795	0.0264473	-0.586286	-0.0479653	0.00850043	-0.0663834	14.8648	2.88475
2.3023	30.5792		0.0667333	2.72626								9.52618	-6.01793		0.0144014	0.00422761	0.432636	0.0333549	-0.00746275	0.972057	2.38572	2.36399		-0.0257605	0.00116242	0.265647	-0.00621142	-0.00770516	0.814734	1.33467	2.2388											-0.0290744	0.0270581	-0.599772	-0.047986	0.00819683	-0.0793999	15.0317	2.93828
2.31898	30.6205		0.0834166	3.28989								9.69301	-5.76802		0.014547	0.00417785	0.438077	0.0335095	-0.00728793	0.978825	2.4024	2.34662		-0.0259527	0.000783671	0.271054	-0.00611615	-0.00811918	0.820161	1.35135	2.26754											-0.0289225	0.0270572	-0.612866	-0.0479792	0.00800934	-0.0919397	15.1985	2.96088
2.33567	31.1112		0.1001	3.91143								9.85984	-6.00891		0.014689	0.00383453	0.443195	0.0336189	-0.00705908	0.984235	2.41908	2.31166		-0.0260774	0.000631722	0.276881	-0.00589274	-0.00870979	0.825145	1.36803	2.32305											-0.0284781	0.0275715	-0.625387	-0.0482561	0.00752258	-0.103774	15.3653	3.09047
2.35235	30.9495		0.116783	4.30719								10.0267	-5.90019		0.015027	0.00298375	0.448587	0.0338455	-0.00699088	0.98898	2.43577	2.25704		-0.0261561	0.000543171	0.282966	-0.00586181	-0.00912731	0.830584	1.38472	2.35076											-0.028078	0.0280765	-0.638981	-0.0484127	0.00738202	-0.117333	15.5322	3.18342
2.36903	30.8397		0.133467	4.72787								10.1935	-6.019		0.0152141	0.00297463	0.45382	0.0339598	-0.00657293	0.995189	2.45245	2.22534		-0.026421	0.00029626	0.288505	-0.00591254	-0.00954961	0.835533	1.4014	2.38141											-0.0276699	0.0283767	-0.652214	-0.0487102	0.00663495	-0.130146	15.699	3.31676
2.38572	31.7194		0.15015	5.24041								10.3603	-5.932		0.0156631	0.00256153	0.458877	0.0339517	-0.00655259	1.0005	2.46913	2.16057		-0.026414	0.000148417	0.294127	-0.00590012	-0.00959725	0.841211	1.41808	2.37717											-0.0269971	0.0284094	-0.665419	-0.0486887	0.00633443	-0.142788	15.8658	3.38894
2.4024	32.212		0.166833	5.87743								10.5272	-6.19896		0.0158046	0.00289156	0.465146	0.0343449	-0.00663171	1.00571	2.48582	2.20815		-0.0266208	-0.000212652	0.299957	-0.00570218	-0.0103027	0.846358	1.43477	2.43391											-0.0267223	0.0291	-0.67894	-0.0489839	0.00598851	-0.155336	16.0327	3.507
2.41908	32.002		0.183517	6.36752								10.694	-6.23657		0.0162224	0.00256774	0.470836	0.0343017	-0.0062476	1.01148	2.5025	2.13061		-0.0264247	-0.000387235	0.305832	-0.0057172	-0.0107446	0.85253	1.45145	2.42509											-0.0265424	0.0294165	-0.693201	-0.0485974	0.00538739	-0.168848	16.1995	3.55937
2.43577	31.4652		0.2002	6.87529								10.8608	-6.13822		0.0163317	0.0023701	0.475465	0.0345282	-0.00617022	1.01833	2.51918	2.12055		-0.0266711	-0.00053723	0.311683	-0.00559152	-0.0111536	0.858898	1.46813	2.4697											-0.0267383	0.0302632	-0.707405	-0.0483359	0.00551746	-0.182147	16.3663	3.57814
2.45245	32.1777		0.216883	7.32188								11.0277	-6.05692		0.0164496	0.00243469	0.480416	0.034111	-0.00630696	1.02415	2.53586	2.07565		-0.0268457	-0.00063508	0.317507	-0.00548022	-0.0115856	0.863701	1.48482	2.51685											-0.0260076	0.0305954	-0.721791	-0.0479206	0.00508144	-0.195475	16.5332	3.65633
2.46913	31.7615		0.233567	7.90618								11.1945	-6.5018		0.0164929	0.00204562	0.485904	0.0342414	-0.00615089	1.031	2.55255	2.05404		-0.0267963	-0.000704035	0.323332	-0.00572041	-0.0120871	0.86881	1.5015	2.5144											-0.0258349	0.0310408	-0.736804	-0.0477413	0.00505704	-0.208881	16.7	3.68343
2.48582	32.1244		0.25025	8.43976								11.3613	-6.13498		0.0167909	0.00175194	0.490716	0.0342152	-0.0056563	1.03769	2.56923	1.98253		-0.0268061	-0.000891153	0.329462	-0.0058803	-0.0123256	0.874571	1.51818	2.50484											-0.0254838	0.0314483	-0.751749	-0.047317	0.00451792	-0.221832	16.8668	3.74315
2.5025	32.3536		0.266933	8.89863								11.5282	-6.35514		0.0170853	0.0014861	0.496813	0.0342878	-0.00561564	1.0436	2.58591	1.94939		-0.0269537	-0.00088077	0.335578	-0.00568053	-0.0123018	0.880753	1.53487	2.53591											-0.0249641	0.0319565	-0.767254	-0.0472032	0.00450446	-0.235052	17.0337	3.79795
2.51918	32.3228		0.283616	9.5383								11.695	-6.77619		0.0174264	0.00124678	0.502349	0.034494	-0.00554555	1.04986	2.6026	1.9216		-0.0270856	-0.0010752	0.341709	-0.00560089	-0.012174	0.886865	1.55155	2.53987											-0.0243168	0.0321375	-0.782607	-0.0468194	0.00412883	-0.248928	17.2005	3.85147
2.53586	32.4215		0.3003	9.99816								11.8618	-6.44539		0.017512	0.0011552	0.50776	0.0344591	-0.00542887	1.05554	2.61928	1.90099		-0.0270143	-0.00137372	0.34776	-0.00561816	-0.012688	0.893744	1.56823	2.53827											-0.0239073	0.0327593	-0.798472	-0.0465783	0.00395003	-0.262454	17.3673	3.91255
2.55255	32.7238		0.316983	10.5512								12.0287	-6.76906		0.0178934	0.00109787	0.513164	0.0347832	-0.00533531	1.06171	2.63596	1.88709		-0.0273106	-0.00157112	0.354193	-0.00564187	-0.0130989	0.899683	1.58492	2.57628											-0.0231044	0.0331681	-0.814333	-0.046661	0.003222	-0.27567	17.5342	4.04593
2.56923	32.4075		0.333666	11.0828								12.1955	-6.62225		0.0182282	0.000977783	0.518801	0.0347967	-0.00576891	1.06721	2.65265	1.86837		-0.0272449	-0.00173681	0.360193	-0.00572714	-0.0136571	0.90568	1.6016	2.58203											-0.0226363	0.0335411	-0.830872	-0.0462217	0.00276173	-0.290094	17.701	4.10141
2.58591	32.1092		0.35035	11.4646								12.3623	-6.83982		0.0186408	0.00042559	0.524458	0.0344844	-0.00557332	1.07393	2.66933	1.76597		-0.0274424	-0.00219297	0.366415	-0.00537928	-0.0139911	0.912375	1.61828	2.62384											-0.0219236	0.0344891	-0.847686	-0.0458539	0.00213812	-0.303953	17.8678	4.23255
2.6026	32.4137		0.367033	11.9694								12.5292	-7.04106		0.0188894	0.000339279	0.529618	0.034173	-0.00513912	1.0811	2.68601	1.68633		-0.0273949	-0.00253945	0.372607	-0.00549325	-0.0143469	0.917955	1.63497	2.61233											-0.0213319	0.0354307	-0.864933	-0.0453933	0.00134791	-0.318346	18.0347	4.36486
2.61928	33.5425		0.383716	12.3711								12.696	-7.26999		0.0191242	-0.000136265	0.534785	0.0340282	-0.00520808	1.08744	2.7027	1.63172		-0.0273652	-0.00285994	0.378974	-0.00670498	-0.0145214	0.925937	1.65165	2.48361											-0.0205893	0.0356722	-0.882031	-0.0446999	0.000346501	-0.331865	18.2015	4.44518
2.63596	33.4034		0.4004	12.9552								12.8628	-6.82784		0.0195396	-0.000350847	0.541794	0.0339862	-0.00515691	1.09406	2.71938	1.57914		-0.0274974	-0.00299025	0.385663	-0.00607061	-0.0146398	0.931479	1.66833	2.55847											-0.0198341	0.0361325	-0.899697	-0.044186	-0.000417961	-0.346441	18.3683	4.53886
2.65265	33.6048		0.417083	13.5046								13.0297	-7.6718		0.0201104	-0.000312967	0.54701	0.0340071	-0.00519106	1.10084	2.73606	1.52331		-0.0274744	-0.00326857	0.391615	-0.00600139	-0.014717	0.937716	1.68502	2.55141											-0.0196173	0.0364325	-0.917927	-0.0435064	-0.000464986	-0.361419	18.5352	4.51614
2.66933	33.9666		0.433766	14.028								13.1965	-7.06639		0.0202252	-0.00025702	0.552208	0.0338566	-0.00546551	1.10687	2.75275	1.50706		-0.0275411	-0.00335985	0.398067	-0.00607185	-0.0151354	0.944674	1.7017	2.56499											-0.0189859	0.0369393	-0.936336	-0.0425759	-0.000493802	-0.376156	18.702	4.51617
2.68601	33.6839		0.45045	14.4028								13.3633	-7.4877		0.0204465	0.000109834	0.558968	0.0339019	-0.00566985	1.11344	2.76943	1.5129		-0.0276276	-0.0037771	0.404549	-0.00620181	-0.0154071	0.950732	1.71838	2.55568											-0.0181987	0.0374557	-0.954791	-0.0417069	-0.000793053	-0.39031	18.8688	4.5474
2.7027	33.94		0.467133	14.6765								13.5302	-7.4073		0.0207172	4.84945e-05	0.563993	0.0337265	-0.0054978	1.12021	2.78611	1.45648		-0.0277467	-0.00398718	0.410577	-0.00624847	-0.0151183	0.956669	1.73507	2.53833											-0.0180618	0.0379675	-0.974356	-0.0410282	-0.000907139	-0.405022	19.0357	4.53444
2.71938	33.8713		0.483816	15.1688								13.697	-7.64657		0.0210815	0.000177156	0.569863	0.0337439	-0.00537671	1.12692	2.8028	1.42186		-0.0278928	-0.00413165	0.417336	-0.00622346	-0.0156537	0.963796	1.75175	2.5715											-0.0173354	0.0384563	-0.994685	-0.0401627	-0.00149915	-0.419258	19.2025	4.57218
2.73606	33.9241		0.5005	15.7043								13.8638	-7.64858		0.0212636	0.000193294	0.575151	0.0332659	-0.00516959	1.13377	2.81948	1.3481		-0.0276927	-0.00471431	0.424094	-0.0060539	-0.0158651	0.970683	1.76843	2.55005											-0.0168082	0.0397106	-1.01618	-0.0397914	-0.00191552	-0.435031	19.3693	4.67749
2.75275	34.3439		0.517183	15.9917								14.0307	-7.58221		0.0214421	0.000110901	0.580893	0.0331433	-0.00507394	1.14073	2.83616	1.30961		-0.027621	-0.00512356	0.430462	-0.00613073	-0.0157736	0.978757	1.78512	2.50474											-0.0153127	0.041027	-1.03635	-0.040327	-0.00322621	-0.450237	19.5362	4.95687
2.76943	34.8377		0.533866	16.3351								14.1975	-7.95904		0.0217615	-0.000148676	0.587349	0.0333613	-0.00516988	1.14784	2.85285	1.29189		-0.0276614	-0.00539129	0.43705	-0.00616832	-0.0156584	0.986161	1.8018	2.48383											-0.0140954	0.0431585	-1.05787	-0.0404795	-0.00383379	-0.465076	19.703	5.19465
2.78611	35.0026		0.55055	16.9106								14.3643	-8.23357		0.0220127	-0.000347202	0.593414	0.033285	-0.00497253	1.15584	2.86953	1.24106		-0.0277234	-0.00588981	0.443955	-0.00625136	-0.0161243	0.9927	1.81848	2.48204											-0.0121373	0.0454082	-1.08035	-0.0410782	-0.00497234	-0.481307	19.8698	5.53981
2.8028	34.3143		0.567233	17.3698								14.5312	-7.8507		0.022143	-0.000627073	0.598901	0.0332668	-0.00562832	1.16242	2.88621	1.23987		-0.0278985	-0.00634998	0.450493	-0.00591815	-0.016669	0.999419	1.83517	2.53286											-0.00994849	0.0484199	-1.10338	-0.0418	-0.0052007	-0.497271	20.0367	5.87496
2.81948	34.3422		0.583916	17.8524								14.698	-8.19869		0.0224809	-0.000785396	0.604651	0.0336521	-0.00542875	1.17061	2.9029	1.22454		-0.0278019	-0.006591	0.457381	-0.0060867	-0.016902	1.00719	1.85185	2.50352											-0.00704712	0.0506122	-1.12602	-0.0421984	-0.00520745	-0.512838	20.2035	6.14022
2.83616	35.1234		0.6006	18.249								14.8648	-7.7552		0.0228604	-0.0012246	0.609917	0.033038	-0.00524482	1.17779	2.91958	1.10394		-0.0278374	-0.0069572	0.463791	-0.00614595	-0.0172961	1.01384	1.86853	2.50141											-0.0034396	0.0536247	-1.15017	-0.0425079	-0.00393407	-0.530107	20.3703	6.4013
2.85285	34.6019		0.617283	18.2913								15.0317	-8.75592		0.0231949	-0.00121331	0.616542	0.0327121	-0.00509508	1.18511	2.93626	1.03566		-0.0279577	-0.00703659	0.470151	-0.00634289	-0.0175362	1.0213	1.88522	2.49652											0.000156362	0.0560726	-1.17489	-0.0414499	-0.00220146	-0.546969	20.5372	6.50546
2.86953	35.0137		0.633966	18.9255								15.1985	-8.52844		0.023303	-0.0012362	0.622358	0.0324681	-0.00528072	1.19126	2.95295	1.00881		-0.0277626	-0.00739899	0.477536	-0.00672322	-0.0176387	1.0285	1.9019	2.43182											0.00349994	0.0593168	-1.20134	-0.0396049	0.000688778	-0.563773	20.704	6.51123
2.88621	35.1433		0.65065	19.2753								15.3653	-8.74942		0.0237645	-0.00149631	0.628121	0.032668	-0.00621688	1.19906	2.96963	1.0112		-0.0279224	-0.00760113	0.484798	-0.00612411	-0.0178866	1.03571	1.91858	2.50517											0.00639014	0.0617957	-1.22752	-0.0363443	0.00264646	-0.580892	20.8708	6.43853
2.9029	35.514		0.667333	19.8144								15.5322	-8.6467		0.0237556	-0.00136969	0.634241	0.0325147	-0.00619135	1.2065	2.98631	1.00097		-0.0279413	-0.00775626	0.49159	-0.00603872	-0.0177476	1.04315	1.93527	2.49919											0.00938675	0.0651545	-1.25584	-0.0315554	0.00465894	-0.596803	21.0377	6.32483
2.91958	35.4648		0.684016	20.1483								15.699	-8.93222		0.0239942	-0.0013854	0.640208	0.032213	-0.00609045	1.21433	3.003	0.945026		-0.0277411	-0.00827061	0.49842	-0.00601191	-0.0178814	1.05072	1.95195	2.46331											0.0120862	0.0697936	-1.28455	-0.0267026	0.00709021	-0.613988	21.2045	6.27475
2.93626	35.1614		0.7007	20.7539								15.8658	-9.37251		0.0243194	-0.00142626	0.645853	0.0319242	-0.00572163	1.22247	3.01968	0.867787		-0.0278644	-0.00854111	0.504928	-0.00644469	-0.017646	1.05861	1.96863	2.40707											0.014686	0.0742249	-1.31443	-0.0215652	0.0081357	-0.63096	21.3713	6.29364
2.95295	35.4476		0.717383	21.4569								16.0327	-9.16312		0.0247432	-0.00179626	0.651739	0.0320905	-0.00627283	1.23032	3.03636	0.851942		-0.0279348	-0.00899172	0.512327	-0.00657216	-0.0172885	1.06832	1.98532	2.36031											0	0	0	-0.0126144	0.0110884	0.653166	0.0166833	1.47295
2.96963	35.9404		0.734066	21.9811								16.1995	-10.1647		0.0249316	-0.00170919	0.658334	0.0318852	-0.00612165	1.23826	3.05305	0.813601		-0.0277162	-0.00920286	0.519542	-0.00632147	-0.0177922	1.07623	2.002	2.37146											-0.000567195	-0.00195148	-0.00164759	-0.0128251	0.00833858	0.650045	0.183517	1.4068
2.98631	35.9356		0.750749	22.4092								16.3663	-9.726		0.0249617	-0.00156731	0.664733	0.0318964	-0.00616131	1.24629	3.06973	0.819473		-0.0278175	-0.00939749	0.526238	-0.00627538	-0.0181971	1.08361	2.01868	2.39067											-0.000963849	-0.00376987	-0.00376739	-0.0128451	0.00749211	0.647709	0.35035	1.43945
3.003	36.4714		0.767433	22.759								16.5332	-9.62049		0.0250356	-0.00158142	0.670485	0.0317105	-0.00593168	1.25363	3.08641	0.782767		-0.0279032	-0.00988491	0.533059	-0.00670498	-0.0183061	1.09057	2.03537	2.34285											-0.00139609	-0.00509062	-0.0058597	-0.013589	0.00581792	0.644578	0.517183	1.44086
3.01968	36.3498		0.784116	23.1366								16.7	-9.9983		0.0252781	-0.00194539	0.676751	0.0316031	-0.0064593	1.26188	3.1031	0.760856		-0.027724	-0.0102138	0.540437	-0.00629635	-0.0184786	1.09875	2.05205	2.35556											-0.00162165	-0.00564866	-0.00781454	-0.0151633	0.0043391	0.641968	0.684016	1.48337
3.03636	36.9282		0.800799	23.8668								16.8668	-10.4702		0.0256534	-0.00199419	0.68315	0.0313207	-0.0064773	1.27073	3.11978	0.704591		-0.0276027	-0.0106174	0.547995	-0.0063351	-0.018254	1.10627	2.06873	2.31789											-0.00189239	-0.00624651	-0.0106842	-0.0174434	0.00155904	0.638763	0.850849	1.53471
3.05305	37.4583		0.817483	24.033								17.0337	-11.0843		0.0260724	-0.00234495	0.690007	0.03121	-0.0066195	1.27874	3.13646	0.6504		-0.0274592	-0.0111844	0.55503	-0.00664812	-0.0183286	1.11479	2.08542	2.25106											-0.00261065	-0.00617659	-0.0137005	-0.0187745	-0.000349353	0.635115	1.01768	1.51697
3.06973	37.6581		0.834166	24.4405								17.2005	-10.72		0.0260844	-0.00208408	0.696762	0.0312286	-0.00682156	1.28573	3.15315	0.680288		-0.0273212	-0.0115091	0.562379	-0.00632829	-0.0177371	1.12332	2.1021	2.23551											-0.00320508	-0.00656638	-0.0173033	-0.0199246	-0.00202057	0.629622	1.18452	1.53417
3.08641	38.0779		0.850849	24.7735								17.3673	-11.2789		0.026438	-0.00254536	0.703224	0.031124	-0.00704624	1.29327	3.16983	0.630892		-0.0271518	-0.0119026	0.569675	-0.00640506	-0.0176384	1.13132	2.11878	2.1948											-0.00435061	-0.00691449	-0.020219	-0.0208862	-0.00404907	0.624485	1.35135	1.49111
3.1031	38.4996		0.867533	25.221								17.5342	-10.7629		0.0265116	-0.00247974	0.709965	0.0308059	-0.00690595	1.30383	3.18651	0.594977		-0.0272773	-0.0122914	0.577113	-0.00678245	-0.0176952	1.13988	2.13547	2.15687											-0.00534009	-0.00704224	-0.0237601	-0.0219503	-0.0046568	0.620018	1.51818	1.49313
3.11978	38.6254		0.884216	25.492								17.701	-11.8474		0.0268929	-0.00297196	0.716364	0.0304185	-0.00691424	1.31224	3.2032	0.508524		-0.027233	-0.0124409	0.584229	-0.00678213	-0.0176381	1.14854	2.15215	2.14142											-0.0068117	-0.00730307	-0.0277795	-0.0221691	-0.00461765	0.615443	1.68502	1.38846
3.13646	38.2599		0.900899	25.7733								17.8678	-12.2954		0.0270877	-0.00275128	0.7225	0.0304682	-0.00665352	1.31984	3.21988	0.495199		-0.0271846	-0.0128581	0.591597	-0.00680356	-0.017484	1.15704	2.16883	2.11675											-0.00838914	-0.00797445	-0.0316073	-0.0226977	-0.0041399	0.610731	1.85185	1.32111
3.15315	38.2271		0.917583	25.7846								18.0347	-12.2193		0.0271778	-0.00270522	0.728427	0.0301997	-0.0072988	1.32786	3.23656	0.525541		-0.0270554	-0.0133427	0.598681	-0.00691974	-0.0173454	1.16553	2.18552	2.07418											-0.00990641	-0.00848948	-0.035724	-0.0222165	-0.00410664	0.604649	2.01868	1.16898
3.16983	38.741		0.934266	26.1264								18.2015	-11.9755		0.0272989	-0.0027873	0.734766	0.0303491	-0.00731738	1.33645	3.25325	0.520035		-0.0269663	-0.0138666	0.606392	-0.0066201	-0.0171501	1.17459	2.2022	2.07731											-0.0109189	-0.00905865	-0.0400557	-0.0216144	-0.00298731	0.596649	2.18552	1.10658
3.18651	38.8459		0.950949	26.4557								18.3683	-12.9779		0.0276035	-0.00303378	0.74145	0.0301961	-0.00738057	1.34598	3.26993	0.479679		-0.0270402	-0.0141129	0.613623	-0.00647509	-0.017108	1.18366	2.21888	2.08793											-0.0125177	-0.00948043	-0.0451358	-0.0225484	-0.00271754	0.591179	2.35235	1.08917
3.2032	38.9895		0.967633	26.6495								18.5352	-13.5893		0.0276964	-0.00294123	0.747923	0.0298555	-0.00736654	1.35455	3.28661	0.465054		-0.026849	-0.0148379	0.620856	-0.00642775	-0.0173484	1.19257	2.23557	2.06107											-0.0136466	-0.00958282	-0.0496432	-0.0239972	-0.00286508	0.584179	2.51918	1.11531
3.21988	38.7657		0.984316	26.6612								18.702	-12.889		0	0	0	-0.0187438	0.00649925	0.565564	0.0166833	2.00897		-0.0268354	-0.0152075	0.629062	-0.00660801	-0.0172456	1.20195	2.25225	2.03238											-0.0146919	-0.00959525	-0.0539621	-0.0256083	-0.0030961	0.577848	2.68601	1.15196
3.23656	38.5703		1.001	27.2239								18.8688	-14.0391		-0.000987853	0.000505355	0.000603294	-0.0182468	0.00643538	0.566414	0.0333666	1.84734		-0.0269222	-0.015458	0.63607	-0.00630019	-0.01675	1.21136	2.26893	2.05697											-0.0157067	-0.0098033	-0.0590979	-0.027198	-0.00428859	0.570574	2.85285	1.15965
3.25325	38.5308		1.01768	27.4894								19.0357	-14.238		-0.00149882	0.000788295	0.00149946	-0.0170101	0.00581062	0.566631	0.05005	1.65253		-0.0267071	-0.0161644	0.642572	-0.00622381	-0.0168613	1.22035	2.28562	2.03157											-0.016703	-0.00958575	-0.0646187	-0.0288495	-0.00470075	0.563924	3.01968	1.19325
3.26993	38.2621		1.03437	27.7267								19.2025	-15.0827		-0.00232979	0.00121364	0.00173662	-0.0158896	0.00512147	0.567705	0.0667333	1.4283		-0.0269015	-0.0162005	0.651068	-0.00647774	-0.0163516	1.22989	2.3023	2.02089											-0.0170877	-0.0094891	-0.0698823	-0.0304679	-0.00591083	0.556033	3.18651	1.26765
3.28661	38.2164		1.05105	27.6676											-0.00287174	0.000756002	0.0022184	-0.014822	0.00464885	0.568118	0.0834166	1.2723		-0.0270623	-0.0162536	0.659764	-0.00608894	-0.0164797	1.23968	2.31898	2.0714											-0.0185286	-0.00897924	-0.0752803	-0.0321252	-0.00577139	0.546756	3.35335	1.28656
0	0		1.06773	27.9538											-0.0034853	0.00108535	0.00296161	-0.0135759	0.00390826	0.568596	0.1001	1.06125		-0.0270369	-0.0166156	0.667058	-0.00607405	-0.0162706	1.24813	2.33567	2.06639											-0.0197123	-0.00902744	-0.0808533	-0.0334584	-0.00634336	0.537575	3.52018	1.29737
0.0166833	3.42578		1.08442	28.3269											-0.00403427	0.00138163	0.00388585	-0.0124354	0.00335582	0.568978	0.116783	0.874936		-0.026801	-0.0169141	0.674815	-0.00606131	-0.0164757	1.25861	2.35235	2.03507											-0.0211835	-0.00892907	-0.0867493	-0.0347285	-0.00596613	0.530263	3.68701	1.28732
0.0333666	4.04237		1.1011	28.7877											-0.004896	0.00154294	0.00460126	-0.0117633	0.00301974	0.569606	0.133467	0.712278		-0.0267398	-0.0171866	0.682452	-0.00564166	-0.016395	1.26796	2.36903	2.06516											-0.0222016	-0.00927624	-0.0928857	-0.0353586	-0.00593685	0.52306	3.85385	1.26248
0.05005	4.61427		1.11778	29.187											-0.00557685	0.00191165	0.00530977	-0.0106382	0.00246155	0.570556	0.15015	0.516044		-0.0263096	-0.0174848	0.690421	-0.0057605	-0.0158831	1.27845	2.38572	2.00748											-0.0244152	-0.00952445	-0.0987401	-0.036164	-0.00560491	0.512891	4.02068	1.16006
0.0667333	5.08087		1.13447	29.3518											-0.00600763	0.00200977	0.00604327	-0.00935003	0.00188301	0.571839	0.166833	0.33871		-0.0262324	-0.0176537	0.698532	-0.00545704	-0.0157145	1.28851	2.4024	2.02554											-0.025799	-0.00938897	-0.105341	-0.0355753	-0.00496003	0.504628	4.18751	1.00804
0.0834166	5.74956		1.15115	29.4208											-0.00666843	0.0022113	0.0070575	-0.00824984	0.00118815	0.572987	0.183517	0.190691		-0.0263251	-0.017941	0.706489	-0.00514985	-0.0153671	1.29846	2.41908	2.06371											-0.0271528	-0.00897515	-0.111385	-0.0360977	-0.00459255	0.496031	4.35435	0.939493
0.1001	6.62714		1.16783	29.9571											-0.00734173	0.00257993	0.00847331	-0.00700651	0.000703699	0.574081	0.2002	0.193071		-0.0262866	-0.0179187	0.714223	-0.00475043	-0.015408	1.30807	2.43577	2.09099											-0.0281418	-0.00890567	-0.118241	-0.0362839	-0.00409976	0.4862	4.52118	0.896147
0.116783	6.59291		1.18452	30.0415											-0.00803372	0.00280583	0.00942754	-0.00628472	0.000400356	0.57492	0.216883	0.301334		-0.0264516	-0.0180459	0.722597	-0.00465361	-0.0150136	1.31943	2.45245	2.1118											-0.0292715	-0.00820521	-0.124783	-0.0372655	-0.00365017	0.47718	4.68801	0.875665
0.133467	6.69085		1.2012	30.4725											-0.00859957	0.00312796	0.0104939	-0.00513123	-0.000137458	0.575937	0.233567	0.482683		-0.026618	-0.0181986	0.731206	-0.00463456	-0.0148985	1.32949	2.46913	2.12788											-0.0301316	-0.00748416	-0.131652	-0.0386812	-0.00426409	0.466264	4.85485	0.875389
0.15015	6.92807		1.21788	30.7807											-0.00918203	0.00315564	0.011765	-0.00406435	-0.00072605	0.576524	0.25025	0.651623		-0.0262725	-0.0184325	0.739711	-0.00409479	-0.0147194	1.33906	2.48582	2.14861											-0.0305739	-0.00676776	-0.138362	-0.0401835	-0.00389666	0.457134	5.02168	0.964884
0.166833	7.48395		1.23457	31.4505											-0.0098741	0.00355341	0.0134645	-0.00294363	-0.00140464	0.577658	0.266933	0.865307		-0.0264899	-0.0187067	0.74799	-0.00389368	-0.0148261	1.34949	2.5025	2.18285											-0.0310396	-0.0059185	-0.145623	-0.042348	-0.00378853	0.450829	5.18851	1.10527
0.183517	7.53062		1.25125	31.6632											-0.0105958	0.00393725	0.0142068	-0.00183654	-0.00221671	0.578776	0.283616	1.08627		-0.0262892	-0.0188027	0.755938	-0.0040599	-0.014473	1.36136	2.51918	2.14226											-0.0315855	-0.00470534	-0.152613	-0.0428321	-0.00266508	0.442712	5.35535	1.09994
0.2002	7.60759		1.26793	31.6604											-0.0111644	0.00425998	0.0152795	-0.00131726	-0.00263972	0.580048	0.3003	1.21963		-0.0263836	-0.0190239	0.76451	-0.00387857	-0.013999	1.37248	2.53586	2.17208											-0.0324779	-0.00390725	-0.160052	-0.0436233	-0.00177744	0.430761	5.52218	1.10028
0.216883	8.00536		1.28462	31.924											-0.0115201	0.00448077	0.0170934	-0.000246643	-0.00334608	0.581541	0.316983	1.39283		-0.0265052	-0.0193449	0.772169	-0.00368265	-0.0140244	1.38303	2.55255	2.19697											-0.0332149	-0.00282085	-0.167405	-0.0443567	-0.00106572	0.420218	5.68901	1.09964
0.233567	8.26276		1.3013	32.2624											-0.0118037	0.00466629	0.0185771	0.000778665	-0.00395607	0.582555	0.333666	1.54923		-0.0262409	-0.01928	0.781271	-0.00369503	-0.0141777	1.39307	2.56923	2.16381											-0.0340022	-0.00170547	-0.17443	-0.0442179	0.000273355	0.410396	5.85585	1.01934
0.25025	8.94296		1.31798	32.4884											-0.0125182	0.00507947	0.020513	0.00173133	-0.00485586	0.583885	0.35035	1.76612		-0.0262259	-0.0196588	0.789389	-0.00399948	-0.0144973	1.40223	2.58591	2.1323											-0.0348881	-0.000861446	-0.18177	-0.0438225	0.00209448	0.402026	6.02268	0.923522
0.266933	9.14119		1.33467	33.2362											-0.0130195	0.00552681	0.0219552	0.00256829	-0.00545161	0.585641	0.367033	1.9372		-0.0263523	-0.019857	0.797595	-0.00372258	-0.0139681	1.41432	2.6026	2.17135											-0.0352561	9.43938e-05	-0.189399	-0.0431269	0.00424667	0.392437	6.18951	0.876242
0.283616	9.22669		1.35135	33.3395											-0.0134263	0.00577804	0.0236567	0.00369302	-0.00624414	0.586887	0.383716	2.12705		-0.0264882	-0.0199289	0.806332	-0.00296638	-0.0138144	1.42619	2.61928	2.24532											-0.0357067	0.00125467	-0.197397	-0.0425238	0.00635029	0.381923	6.35635	0.8417
0.3003	9.40268		1.36803	33.7443											-0.0138191	0.00601798	0.0251086	0.00426899	-0.0066324	0.588509	0.4004	2.24358		-0.0262501	-0.0201185	0.815294	-0.00267575	-0.0132163	1.43921	2.63596	2.25461											-0.0364627	0.00272319	-0.204859	-0.0423406	0.00719673	0.371267	6.52318	0.734563
0.316983	9.94184		1.38472	33.6342											-0.0142608	0.00630155	0.0272851	0.00544738	-0.00739197	0.589965	0.417083	2.44219		-0.0262228	-0.0202172	0.823804	-0.00287417	-0.013313	1.44966	2.65265	2.22789											-0.0368821	0.00402623	-0.212464	-0.042815	0.00875377	0.361611	6.69001	0.757089
0.333666	10.1003		1.4014	34.2939											-0.0145079	0.00647431	0.0289473	0.00617198	-0.00793269	0.591602	0.433766	2.56479		-0.0261517	-0.0206127	0.832068	-0.00245291	-0.0128309	1.46199	2.66933	2.2676											-0.0367424	0.00546102	-0.220613	-0.0439382	0.00976192	0.35055	6.85685	0.840888
0.35035	9.88463		1.41808	34.1673											-0.0148274	0.00668022	0.0303795	0.00681944	-0.00876586	0.593126	0.45045	2.7055		-0.0255036	-0.0209326	0.84063	-0.00167411	-0.0126003	1.47351	2.68601	2.2842											-0.0368234	0.00719983	-0.228648	-0.0433609	0.0115208	0.339652	7.02368	0.790012
0.367033	10.3987		1.43477	34.523											-0.0151814	0.00722232	0.0323219	0.00725935	-0.00898368	0.594722	0.467133	2.81777		-0.0254383	-0.021401	0.849472	-0.00213708	-0.0125369	1.48606	2.7027	2.24267											-0.0366162	0.00900016	-0.236427	-0.0444318	0.0121161	0.32803	7.19051	0.853989
0.383716	10.9404		1.45145	35.0896											-0.0153045	0.00735133	0.0345652	0.00787344	-0.00959098	0.595792	0.483816	2.92844		-0.0255045	-0.0214328	0.858591	-0.002129	-0.0122508	1.49987	2.71938	2.2427											-0.0367215	0.0106555	-0.244871	-0.0443698	0.0131703	0.318382	7.35735	0.818929
0.4004	10.9967		1.46813	35.1403											-0.0156168	0.0077116	0.0364713	0.00829015	-0.0098277	0.597604	0.5005	3.02475		0	0	0	-0.02234	0.0122691	0.591386	0.0166833	2.46779											-0.0366903	0.0124829	-0.252871	-0.0449185	0.0142653	0.308477	7.52418	0.859254
0.417083	11.1943		1.48482	34.9578											-0.0157739	0.00799902	0.0383273	0.00904269	-0.0105954	0.599405	0.517183	3.16343		-0.000245612	0.000165254	0.000312984	-0.0219766	0.0121563	0.59178	0.0333666	2.4029											-0.0363976	0.0143564	-0.261554	-0.045293	0.0159234	0.298682	7.69101	0.923668
0.433766	11.0869		1.5015	35.2045											-0.0162795	0.00860643	0.0400633	0.00978804	-0.0113637	0.601561	0.533866	3.347		-0.000450383	0.000154972	0.000558935	-0.0215408	0.0120238	0.592049	0.05005	2.34294											-0.0363535	0.0159213	-0.269661	-0.0445798	0.0171888	0.287592	7.85784	0.855732
0.45045	11.3972		1.51818	35.0526											-0.0163511	0.00885837	0.0422078	0.0101682	-0.0121073	0.603138	0.55055	3.44891		-0.000561872	0.000245628	0.000832507	-0.0210948	0.011793	0.592351	0.0667333	2.2806											-0.0363093	0.0171497	-0.27827	-0.043696	0.0189202	0.277449	8.02468	0.783103
0.467133	11.7906		1.53487	35.4899											-0.0165987	0.00920914	0.0446598	0.0106603	-0.0125391	0.60504	0.567233	3.56085		-0.000682585	0.000270918	0.00115091	-0.0203622	0.0114926	0.592558	0.0834166	2.19368											-0.0363385	0.0189818	-0.287072	-0.0424162	0.0212006	0.267246	8.19151	0.668733
0.483816	12.2437		1.55155	35.8274											-0.0166602	0.00946414	0.0469998	0.0113494	-0.0129729	0.606553	0.583916	3.66976		-0.000751499	0.000203416	0.00169781	-0.0199963	0.0113864	0.593043	0.1001	2.15558											-0.0360989	0.0204561	-0.296117	-0.0415267	0.0232575	0.255885	8.35834	0.633972
0.5005	12.4498		1.56823	36.1307											-0.0168513	0.00963141	0.0496046	0.0117888	-0.0135528	0.608219	0.6006	3.77393		-0.000935835	0.000345952	0.00233207	-0.0194059	0.0110754	0.593403	0.116783	2.06967											-0.0359088	0.0221074	-0.304469	-0.0408736	0.0247876	0.244833	8.52518	0.588484
0.517183	12.7685		1.58492	35.6932											-0.0169775	0.00976424	0.0518715	0.0120329	-0.0141396	0.610348	0.617283	3.85064		-0.000941503	0.000315124	0.00305447	-0.0188802	0.0107958	0.594011	0.133467	2.01349											-0.0355571	0.0242031	-0.31351	-0.0400849	0.0272899	0.234527	8.69201	0.572886
0.533866	13.1487		1.6016	36.2665											-0.0170379	0.00985885	0.054048	0.0118618	-0.0142387	0.612425	0.633966	3.85525		-0.00110215	0.000275849	0.0037374	-0.0182462	0.0106831	0.594828	0.15015	1.9433											-0.0355054	0.0258956	-0.322669	-0.0401149	0.0286031	0.223923	8.85884	0.560349
0.55055	13.2562		1.61828	36.5341											-0.016912	0.0100163	0.0562837	0.0123724	-0.014783	0.614232	0.65065	3.93446		-0.00125158	0.000231167	0.0046693	-0.0176365	0.0105435	0.595396	0.166833	1.87709											-0.0346393	0.0279031	-0.331164	-0.039673	0.0299969	0.211665	9.02568	0.575422
0.567233	13.625		1.63497	36.6133											-0.0169032	0.0104049	0.0591851	0.0125541	-0.0151592	0.61627	0.667333	4.00493		-0.00139249	0.000286889	0.00569249	-0.0170385	0.0104529	0.596031	0.183517	1.81033											-0.0337455	0.0296786	-0.339941	-0.0392994	0.0318232	0.200846	9.19251	0.630752
0.583916	14.0377		1.65165	36.8379											-0.0168079	0.0104282	0.0619054	0.0130305	-0.0157179	0.618292	0.684016	4.07856		-0.00155325	0.000345398	0.00682023	-0.0165343	0.0104796	0.596876	0.2002	1.75573											-0.0329878	0.0317977	-0.349673	-0.039129	0.0335482	0.190187	9.35934	0.677703
0.6006	14.2681		1.66833	37.226											-0.0167736	0.0104786	0.0642121	0.0133048	-0.0159167	0.620207	0.7007	4.11677		-0.00156824	0.000136816	0.00795827	-0.0157901	0.0101631	0.597649	0.216883	1.69021											-0.0327704	0.0337431	-0.35882	-0.0382184	0.0354937	0.179671	9.52618	0.608841
0.617283	14.7633		1.68502	37.4876											-0.0168089	0.0108839	0.0669987	0.0134047	-0.016418	0.622056	0.717383	4.19598		-0.00181925	0.000175461	0.00902055	-0.0150364	0.00996982	0.598773	0.233567	1.5978											-0.0318508	0.0357305	-0.368618	-0.0380342	0.0361188	0.16871	9.69301	0.660613
0.633966	15.17		1.7017	37.7782											-0.016841	0.0109878	0.0699035	0.0132767	-0.016581	0.623915	0.734066	4.21506		-0.00200287	0.000266588	0.0102532	-0.0145978	0.00977439	0.599857	0.25025	1.53315											-0.0309105	0.0375914	-0.378013	-0.0368951	0.0378261	0.158228	9.85984	0.6399
0.65065	15.0412		1.71838	37.8098											-0.0167747	0.011023	0.0721552	0.0134356	-0.0171404	0.626676	0.750749	4.25963		-0.00215466	0.000409677	0.0117492	-0.014245	0.00964084	0.600934	0.266933	1.47893											-0.0303648	0.0397547	-0.387786	-0.0362004	0.039411	0.147542	10.0267	0.625638
0.667333	15.058		1.73507	37.9456											-0.0165653	0.0112977	0.0745157	0.012999	-0.017126	0.628853	0.767433	4.23121		-0.00227714	0.000458807	0.013198	-0.0136774	0.00940117	0.601913	0.283616	1.40984											-0.0296753	0.0415291	-0.397444	-0.0351536	0.0410426	0.137457	10.1935	0.589088
0.684016	15.355		1.75175	38.3835											-0.0165671	0.0113895	0.0776764	0.0129272	-0.0172603	0.631133	0.784116	4.24892		-0.00235587	0.000425427	0.0148033	-0.0131147	0.00923259	0.603399	0.3003	1.35319											-0.0289143	0.0434488	-0.407271	-0.0335637	0.0430374	0.125014	10.3603	0.502408
0.7007	15.7726		1.76843	38.6603											-0.0165334	0.0115664	0.0807117	0.0126585	-0.0172739	0.633194	0.800799	4.24785		-0.00264218	0.000510378	0.0163167	-0.0125776	0.00904066	0.604652	0.316983	1.27506											-0.0283368	0.0453447	-0.416967	-0.032042	0.0447232	0.113633	10.5272	0.40568
0.717383	16.0797		1.78512	38.5264											-0.0163145	0.0115352	0.0834458	0.0124058	-0.0174948	0.635891	0.817483	4.22756		-0.0028642	0.000490503	0.0180776	-0.012006	0.00876137	0.605851	0.333666	1.20155											-0.0274686	0.0475754	-0.427028	-0.0314269	0.0462474	0.103656	10.694	0.45076
0.734066	16.4507		1.8018	38.6712											-0.0161842	0.011765	0.0863595	0.012483	-0.0178813	0.638498	0.834166	4.27154		-0.00315099	0.000366419	0.0199761	-0.0115134	0.00859895	0.607084	0.35035	1.14504											-0.0266669	0.0492742	-0.437262	-0.0308486	0.0480106	0.0918421	10.8608	0.473034
0.750749	16.3687		1.81848	38.6914											-0.0161389	0.0118251	0.0891353	0.0122452	-0.0178794	0.640585	0.850849	4.26093		-0.00333688	0.000324593	0.0218429	-0.0110707	0.00832027	0.608534	0.367033	1.08623											-0.0257183	0.0511086	-0.447292	-0.0302986	0.0505441	0.0816691	11.0277	0.499871
0.767433	16.5967		1.83517	39.2815											-0.015792	0.0119494	0.092254	0.0121495	-0.0180276	0.642338	0.867533	4.26052		-0.00347873	0.000197239	0.0241496	-0.010391	0.00812214	0.610318	0.383716	1.02778											-0.0245556	0.052969	-0.457156	-0.0293426	0.052208	0.0701226	11.1945	0.52669
0.784116	17.1602		1.85185	39.4652											-0.0157175	0.012117	0.0955907	0.0118377	-0.0179525	0.644786	0.884216	4.24723		-0.00369295	0.000138171	0.0261382	-0.00986874	0.00793072	0.611748	0.4004	0.97273											-0.0238008	0.0544386	-0.467877	-0.0284901	0.0536311	0.0588522	11.3613	0.517577
0.800799	17.239		1.86853	39.7673											-0.0154519	0.0119649	0.0985355	0.0115763	-0.0180699	0.647382	0.900899	4.21048		-0.00372832	0.000145855	0.0282451	-0.00944855	0.00759368	0.613546	0.417083	0.919217											-0.0229116	0.0561977	-0.47792	-0.0275734	0.054764	0.0473996	11.5282	0.531946
0.817483	17.5254		1.88522	40.2377											-0.0153899	0.0119331	0.101967	0.0109985	-0.0180156	0.650276	0.917583	4.16367		-0.00379158	-8.16193e-05	0.0304577	-0.00896358	0.00736877	0.615097	0.433766	0.888769											-0.0217477	0.0579681	-0.488309	-0.0268676	0.056415	0.0355094	11.695	0.585209
0.834166	18.0231		1.9019	40.4013											-0.0149525	0.0117785	0.105099	0.0108011	-0.0178836	0.652928	0.934266	4.10139		-0.00401354	-0.000132207	0.032657	-0.00864605	0.00712258	0.616845	0.45045	0.84416											-0.0209701	0.0602713	-0.499349	-0.026048	0.0579973	0.0245763	11.8618	0.608427
0.850849	18.3784		1.91858	40.4587											-0.014884	0.011958	0.108131	0.0105999	-0.0175678	0.656303	0.950949	4.06975		-0.00418623	-0.000195597	0.0350311	-0.00830741	0.00700252	0.618773	0.467133	0.814062											-0.020501	0.0617142	-0.509995	-0.0249656	0.0589762	0.0130452	12.0287	0.573699
0.867533	18.4171		1.93527	40.6974											-0.0143715	0.011795	0.111319	0.0103627	-0.0173855	0.658516	0.967633	3.99887		-0.00429891	-0.000337991	0.0373688	-0.00773058	0.00674984	0.620881	0.483816	0.773197											-0.0198723	0.0634823	-0.521131	-0.0235662	0.0603161	0.00128865	12.1955	0.533568
0.884216	18.8813		1.95195	41.0931											-0.0140761	0.0117623	0.1152	0.0101848	-0.0171732	0.661761	0.984316	3.95213		-0.00456482	-0.000349151	0.0399697	-0.00726641	0.0063935	0.622607	0.5005	0.71427											-0.0192056	0.0655623	-0.531961	-0.02266	0.0620059	-0.0107119	12.3623	0.54496
0.900899	19.1246		1.96863	41.6446											-0.0140499	0.0118444	0.118388	0.00949258	-0.0167702	0.665146	1.001	3.8771		-0.00479132	-0.000492645	0.0427401	-0.00694561	0.00609271	0.624419	0.517183	0.682457											-0.0181182	0.0676159	-0.543133	-0.0218747	0.0631225	-0.0219634	12.5292	0.643844
0.917583	19.2772		1.98532	42.1043											-0.0133419	0.0115795	0.121504	0.00925043	-0.0165863	0.668081	1.01768	3.7795		-0.0048478	-0.000597714	0.0456221	-0.00675216	0.0058544	0.626389	0.533866	0.663654											-0.0174757	0.0693435	-0.554734	-0.021085	0.0642348	-0.0337237	12.696	0.687843
0.934266	19.6012		2.002	42.3426											-0.0131762	0.0115956	0.124871	0.00933642	-0.0164289	0.670599	1.03437	3.76863		-0.00497355	-0.000673756	0.0481822	-0.0066172	0.00567587	0.628853	0.55055	0.647152											-0.016988	0.0713735	-0.566682	-0.0206461	0.0655522	-0.0461998	12.8628	0.756801
0.950949	19.8771		2.01868	42.1339											-0.0126096	0.0111689	0.128448	0.00906475	-0.0162574	0.673575	1.05105	3.66913		-0.00498523	-0.000664534	0.050999	-0.00637055	0.00538458	0.631257	0.567233	0.612741											-0.0164662	0.0728295	-0.577967	-0.0201113	0.06665	-0.0575566	13.0297	0.789836
0.967633	19.7159		2.03537	42.4107											-0.0126276	0.0111478	0.131494	0.00869122	-0.01577	0.677138	1.06773	3.60088		-0.0049902	-0.000810249	0.0538998	-0.00614027	0.00525538	0.633233	0.583916	0.610552											-0.0158169	0.0758427	-0.59039	-0.0200192	0.0680759	-0.069435	13.1965	0.971134
0.984316	20.3285		2.05205	42.6638											-0.0121072	0.0108809	0.135537	0.0084283	-0.0154846	0.680052	1.08442	3.51208		-0.00519718	-0.000726328	0.0569816	-0.00601113	0.00504092	0.635581	0.6006	0.576742											-0.0153244	0.0770875	-0.602103	-0.0202745	0.069263	-0.0815113	13.3633	1.01892
1.001	20.5577		2.06873	42.6697											-0.0120681	0.0109782	0.139388	0.00812045	-0.0152167	0.682941	1.1011	3.48181		-0.00529908	-0.000794441	0.0597314	-0.00548339	0.00469817	0.637728	0.617283	0.544763											-0.014788	0.0788483	-0.614458	-0.0190447	0.0705422	-0.0937121	13.5302	1.0268
1.01768	20.6317		2.08542	42.787											-0.0116914	0.0108815	0.142668	0.00778472	-0.01496	0.686	1.11778	3.40831		-0.00546034	-0.000871751	0.0625672	-0.00524437	0.00423829	0.640045	0.633966	0.507444											-0.014339	0.0809421	-0.626629	-0.0189643	0.0718838	-0.106297	13.697	1.1198
1.03437	21.0512		2.1021	43.0246											-0.0115029	0.0109016	0.14647	0.00743463	-0.0148182	0.688828	1.13447	3.37027		-0.00554191	-0.000905392	0.0660033	-0.00496295	0.00417438	0.642825	0.65065	0.507829											-0.01399	0.0824666	-0.63929	-0.0181891	0.0731341	-0.11857	13.8638	1.12588
1.05105	21.1701		2.11878	43.2219											-0.0108464	0.0106684	0.149851	0.0067629	-0.014401	0.692004	1.15115	3.23423		-0.00565466	-0.000855757	0.0691883	-0.00491934	0.00399502	0.64497	0.667333	0.488201											-0.0139509	0.0849986	-0.651797	-0.0171777	0.0744676	-0.130068	14.0307	1.2094
1.06773	21.1409		2.13547	43.3033											-0.0103736	0.0101757	0.153628	0.00661873	-0.0139206	0.694549	1.16783	3.12006		-0.00574789	-0.000729571	0.0726851	-0.00498116	0.00372099	0.64757	0.684016	0.450089											-0.0136979	0.0867932	-0.664316	-0.0167112	0.0759196	-0.143021	14.1975	1.23998
1.08442	21.3253		2.15215	43.4814											-0.0100705	0.0101259	0.157143	0.0060633	-0.0135889	0.69773	1.18452	3.03716		-0.00557811	-0.000950431	0.076185	-0.00488927	0.00332836	0.650294	0.7007	0.432511											-0.0134381	0.0888972	-0.677424	-0.0155093	0.0773376	-0.154739	14.3643	1.2871
1.1011	21.4296		2.16883	43.4323											-0.00977009	0.0100734	0.160526	0.00562368	-0.0132492	0.700406	1.2012	2.96306		-0.00572924	-0.00126774	0.0791263	-0.00497744	0.00307567	0.653495	0.717383	0.439708											-0.0130627	0.0910339	-0.690988	-0.0153965	0.0785432	-0.16713	14.5312	1.38951
1.11778	21.7592		2.18552	43.6427											-0.00923255	0.00991814	0.164463	0.00524058	-0.0127864	0.703401	1.21788	2.8601		-0.00577172	-0.00118731	0.0828534	-0.00490149	0.00312794	0.656179	0.734066	0.439921											-0.0127926	0.0929699	-0.703939	-0.0151683	0.0797119	-0.17933	14.698	1.47072
1.13447	21.8672		2.2022	44.0649											-0.0088631	0.00985122	0.168289	0.00513538	-0.01218	0.706969	1.23457	2.77417		-0.00596076	-0.00129702	0.0863051	-0.00490669	0.00283957	0.658905	0.750749	0.427136											-0.0121841	0.0948012	-0.71748	-0.0150008	0.0807908	-0.19238	14.8648	1.55893
1.15115	22.3654		2.21888	44.3917											-0.00854244	0.00967965	0.172233	0.00486257	-0.0121952	0.710661	1.25125	2.72802		-0.00597477	-0.00129772	0.090199	-0.00486205	0.00264158	0.661674	0.767433	0.410399											-0.0116026	0.0971135	-0.730196	-0.0144875	0.0820396	-0.204879	15.0317	1.67346
1.16783	22.3304		2.23557	44.4944											-0.00822048	0.00963295	0.17624	0.00441105	-0.0118485	0.714641	1.26793	2.65006		-0.00601353	-0.00141184	0.0938996	-0.00480531	0.00235031	0.664879	0.784116	0.396502											-0.0109913	0.0990032	-0.744669	-0.0144059	0.0827658	-0.217951	15.1985	1.80433
1.18452	22.3729		2.25225	44.906											-0.00785388	0.00957366	0.180154	0.00453693	-0.011579	0.718179	1.28462	2.60883		-0.00620963	-0.00132085	0.0977575	-0.00477142	0.00179916	0.667859	0.800799	0.345271											-0.0107752	0.101251	-0.758717	-0.0145632	0.0842348	-0.230099	15.3653	1.88878
1.2012	22.8545		2.26893	45.2675											-0.00739256	0.00933102	0.184307	0.00433913	-0.0109722	0.721815	1.3013	2.49796		-0.00641232	-0.0016189	0.100535	-0.00474061	0.00165648	0.670805	0.817483	0.369461											-0.0102943	0.103372	-0.773151	-0.0141927	0.0852125	-0.242893	15.5322	2.00608
1.21788	23.0452		2.28562	45.4346											-0.00714383	0.00960615	0.188448	0.00380495	-0.0105567	0.725336	1.31798	2.44703		-0.00648692	-0.00138426	0.104927	-0.00468471	0.00141546	0.674336	0.834166	0.335034											-0.00980341	0.105772	-0.787367	-0.0139703	0.0862022	-0.255472	15.699	2.15427
1.23457	23.4777		2.3023	45.812											-0.00660794	0.00924133	0.192643	0.00343554	-0.0100826	0.728432	1.33467	2.32761		-0.00625174	-0.0015293	0.108891	-0.0047626	0.00125973	0.677453	0.850849	0.318609											-0.00962292	0.107835	-0.802124	-0.0133869	0.0874346	-0.269246	15.8658	2.22937
1.25125	23.6971		2.31898	46.3203											-0.0060371	0.00895873	0.196837	0.00311577	-0.00971467	0.732209	1.35135	2.22447		-0.00623334	-0.00174128	0.113027	-0.00481106	0.000963318	0.680812	0.867533	0.308359											-0.00942353	0.109811	-0.817634	-0.0125325	0.0889052	-0.28242	16.0327	2.26141
1.26793	24.0745		2.33567	46.2584											-0.0057132	0.00869525	0.201037	0.00266178	-0.00905927	0.736814	1.36803	2.09836		-0.00631173	-0.00189195	0.117228	-0.005139	0.000883589	0.684332	0.884216	0.30442											-0.00941588	0.112034	-0.832758	-0.0125562	0.0902577	-0.294952	16.1995	2.34263
1.28462	24.6548		2.35235	46.6114											-0.00540439	0.00890657	0.205483	0.00276785	-0.00898528	0.74152	1.38472	2.10152		-0.00620962	-0.0021195	0.121523	-0.00526702	0.000951686	0.687453	0.900899	0.325244											-0.00917532	0.115274	-0.849402	-0.0120006	0.091628	-0.309125	16.3663	2.52381
1.3013	24.6714		2.36903	46.9884											-0.00494255	0.00912715	0.209457	0.00191731	-0.00854716	0.746089	1.4014	2.02338		-0.00589375	-0.00236874	0.125536	-0.00536518	0.000605833	0.690506	0.917583	0.306386											-0.00914385	0.117967	-0.865403	-0.0123413	0.0934334	-0.322779	16.5332	2.61061
1.31798	24.5797		2.38572	46.9766											-0.00465099	0.00908176	0.213121	0.00160854	-0.00837621	0.749478	1.41808	1.98039		-0.0060971	-0.00255458	0.129734	-0.00541241	0.000427654	0.694151	0.934266	0.310609											-0.00904261	0.120594	-0.881237	-0.0118441	0.0941896	-0.336822	16.7	2.79231
1.33467	24.7882		2.4024	46.7934											-0.00406529	0.00891608	0.217422	0.00133587	-0.00812985	0.752704	1.43477	1.91326		-0.00602668	-0.0026349	0.134237	-0.00564286	0.000414963	0.698021	0.950949	0.312391											-0.00845715	0.122923	-0.897744	-0.0120599	0.0957049	-0.350094	16.8668	2.87005
1.35135	24.7473		2.41908	47.3836											-0.00379093	0.00889547	0.221358	0.00110738	-0.00765936	0.756598	1.45145	1.84745		-0.00587263	-0.00279585	0.138756	-0.00584357	3.69113e-05	0.701424	0.967633	0.28847											-0.00798408	0.126112	-0.914911	-0.0124052	0.0970924	-0.364835	17.0337	3.05462
1.36803	24.9693		2.43577	47.9197											-0.0035204	0.00878637	0.225686	0.000822474	-0.00702102	0.761755	1.46813	1.75157		-0.00598036	-0.00283916	0.143115	-0.00608144	-6.03094e-05	0.705309	0.984316	0.28339											-0.00734167	0.130163	-0.932943	-0.0130457	0.0979407	-0.379004	17.2005	3.38071
1.38472	25.0261		2.45245	48.4332											-0.00300679	0.0084229	0.22993	0.000679944	-0.00674994	0.765176	1.48482	1.67097		-0.00597766	-0.00311924	0.147755	-0.00628477	-0.000228322	0.709102	1.001	0.296729											-0.0066982	0.132296	-0.950688	-0.0129989	0.0991373	-0.392692	17.3673	3.46147
1.4014	25.1457		2.46913	48.6137											-0.00269788	0.00838388	0.234296	0.000617315	-0.00662819	0.768814	1.5015	1.64748		-0.00603687	-0.00292238	0.15217	-0.00640015	-0.000310753	0.713082	1.01768	0.269337											-0.00603485	0.136703	-0.96897	-0.0128707	0.100386	-0.407806	17.5342	3.76769
1.41808	25.2663		2.48582	48.8636											-0.00219135	0.00824922	0.238731	0.000265738	-0.00619371	0.773095	1.51818	1.57046		-0.00590902	-0.00296586	0.156768	-0.0065476	-0.000311176	0.717027	1.03437	0.279228											-0.00598496	0.139407	-0.986721	-0.0125229	0.10217	-0.421593	17.701	3.8274
1.43477	25.324		2.5025	49.0123											-0.00191449	0.00835254	0.243069	0.000200987	-0.00573388	0.777146	1.53487	1.52778		-0.00592766	-0.00341594	0.161493	-0.00658534	-0.000672333	0.720984	1.05105	0.288922											-0.00601104	0.144348	-1.00586	-0.0118547	0.103887	-0.436045	17.8678	4.10357
1.45145	25.4961		2.51918	49.4516											-0.00198945	0.00878002	0.247584	-4.28454e-05	-0.00544893	0.780532	1.55155	1.54359		-0.00605777	-0.00346812	0.166051	-0.00701476	-0.000572653	0.72463	1.06773	0.312798											-0.00624143	0.148899	-1.02586	-0.0110177	0.105916	-0.451278	18.0347	4.30445
1.46813	25.6154		2.53586	49.5597											-0.00147527	0.00853808	0.252231	-6.10595e-05	-0.00521364	0.785122	1.56823	1.48603		-0.00606036	-0.00366242	0.17037	-0.00724569	-0.000693292	0.728922	1.08442	0.327941											-0.00604864	0.152402	-1.04594	-0.0101233	0.108048	-0.465528	18.2015	4.3883
1.48482	25.6745		2.55255	49.7122											-0.00117992	0.00839385	0.256333	-0.000209691	-0.00491229	0.789426	1.58492	1.43361		-0.00609429	-0.00368838	0.175436	-0.00753373	-0.000361305	0.733327	1.1011	0.372296											-0.00567192	0.1555	-1.06567	-0.0100563	0.110925	-0.480856	18.3683	4.37959
1.5015	26.4774		2.56923	50.2143											-0.000907057	0.00854177	0.261473	-0.000381481	-0.00478029	0.793367	1.6016	1.43587		-0.006065	-0.00381244	0.180128	-0.00764246	-0.000642623	0.737577	1.11778	0.363909											-0.00640483	0.158897	-1.08705	-0.00940502	0.113536	-0.496189	18.5352	4.39964
1.51818	26.6533		2.58591	51.1505											-0.000793516	0.00860189	0.266137	-0.000720471	-0.00452087	0.797277	1.61828	1.41533		-0.00611546	-0.0039584	0.185066	-0.00781031	-0.000818045	0.741867	1.13447	0.367202											-0.00649577	0.162539	-1.10942	-0.00932729	0.116542	-0.51205	18.702	4.41133
1.53487	27.0127		0	0											-0.00041059	0.00844975	0.270724	-0.000834727	-0.00440239	0.802172	1.63497	1.38608		-0.00608759	-0.00409306	0.189479	-0.00790617	-0.000905749	0.746379	1.15115	0.377539											-0.00582348	0.165135	-1.13076	-0.00907131	0.119751	-0.528	18.8688	4.31688
1.55155	27.2958		0.0166833	2.1338											0.000184946	0.00846136	0.275545	-0.00117332	-0.00408338	0.806896	1.65165	1.36036		-0.00601658	-0.00411414	0.194365	-0.00825555	-0.00109441	0.750171	1.16783	0.387517											-0.00614849	0.168987	-1.15386	-0.00893608	0.122158	-0.543814	19.0357	4.39734
1.56823	27.2147		0.0333666	2.80938											0.000458378	0.00846224	0.279677	-0.00145691	-0.00391207	0.811203	1.66833	1.34952		-0.00587762	-0.00421229	0.199695	-0.00841652	-0.00106817	0.754209	1.18452	0.417557											-0.00615109	0.172938	-1.17728	-0.00939983	0.123909	-0.560328	19.2025	4.55362
1.58492	27.2827		0.05005	3.39372											0.000844618	0.00837982	0.284162	-0.00142259	-0.00375451	0.815088	1.68502	1.33192		-0.00607585	-0.00402374	0.204953	-0.00866139	-0.00112911	0.758645	1.2012	0.401621											-0.00580794	0.17679	-1.20214	-0.00997798	0.125229	-0.576282	19.3693	4.72494
1.6016	27.5472		0.0667333	4.05418											0.00111338	0.00840581	0.289106	-0.00165724	-0.00361294	0.820029	1.7017	1.33081		-0.00630399	-0.00397328	0.210281	-0.00879173	-0.00107971	0.763688	1.21788	0.395071											-0.0055022	0.180001	-1.2272	-0.0106576	0.126006	-0.593128	19.5362	4.88943
1.61828	28.0522		0.0834166	4.77619											0.00186435	0.00824761	0.294324	-0.00186794	-0.00325525	0.824554	1.71838	1.30655		-0.00645244	-0.00396515	0.215328	-0.00890954	-0.00118857	0.768565	1.23457	0.383977											-0.00479578	0.185535	-1.25445	-0.0119719	0.12579	-0.609817	19.703	5.33289
1.63497	28.0415		0.1001	5.54172											0.00212334	0.00836103	0.298832	-0.00216281	-0.00297638	0.828854	1.73507	1.31001		-0.00652098	-0.0038493	0.220012	-0.00899053	-0.00118727	0.773228	1.25125	0.376065											-0.00419524	0.189707	-1.28253	-0.0134824	0.125686	-0.625502	19.8698	5.62327
1.65165	27.8855		0.116783	6.1664											0.00248377	0.0083041	0.303212	-0.00230218	-0.00286053	0.833913	1.75175	1.31121		-0.00648539	-0.00366907	0.225317	-0.00905948	-0.0013344	0.777891	1.26793	0.36033											-0.00303242	0.192234	-1.30844	-0.0139067	0.124756	-0.642833	20.0367	5.86286
1.66833	28.2652		0.133467	6.81445											0.00293311	0.00832598	0.308003	-0.00204886	-0.00249249	0.839288	1.76843	1.28425		-0.00637444	-0.00367078	0.230537	-0.00919483	-0.0014447	0.782677	1.28462	0.372846											-0.00203754	0.196229	-1.33959	-0.0146562	0.124706	-0.659466	20.2035	6.0953
1.68502	27.8639		0.15015	7.49261											0.00337901	0.00832729	0.312394	-0.00174396	-0.00262078	0.843654	1.78512	1.30338		-0.0065427	-0.00380174	0.236017	-0.00952479	-0.00121812	0.788328	1.3013	0.409306
1.7017	27.9615		0.166833	8.08635											0.00345967	0.00863886	0.317228	-0.00187011	-0.00251546	0.848331	1.8018	1.33341		-0.0065786	-0.00385988	0.241523	-0.00982597	-0.00120711	0.792444	1.31798	0.43608
1.71838	28.3037		0.183517	8.70185											0.00374161	0.00866242	0.322453	-0.00172215	-0.00260465	0.854584	1.81848	1.34802		-0.00669527	-0.00382601	0.247166	-0.00992444	-0.00145591	0.797052	1.33467	0.41736
1.73507	28.1984		0.2002	9.13424											0.00401096	0.0087601	0.327109	-0.00192843	-0.00241107	0.858041	1.83517	1.36508		-0.00666384	-0.0036533	0.25244	-0.00997913	-0.00150746	0.802072	1.35135	0.411668
[truncated: 1,543 more rows]
